# Supplementary material for: Constant plasma volume and colloid osmotic pressure after infusion of albumin 20%: A secondary analysis
Source: Physiol Rep. 2025 Oct 22;13(20):e70623. doi: 10.14814/phy2.70623 (PMC12546676; doi:10.14814/phy2.70623)
Supplement: Supplementary file 2 — File S2. [file PHY2-13-e70623-s002.xls]

## Sheet: Sheet1
	0=decrease, 1= steady state, 2= increase
NR	Plasma dilution 0, 1, 2	Albumin mass 0, 1, 2	COP 0, 1, 2	P_albumin 0, 1, 2	Inflammation	Operation	Postop	Vol_0_Post_1_Op_2_Burn_3	Age	Gender_Male_0	Body_weight	Length	P_kreatinin	Syst_BT	Diast_BT	MAP	BMI	Dose__ml_kg_min_	Total_volume	Infusion_time	Inf	Time	Dilution	Albumin	Alb_X_Dil	Alb_diff____1_dil_	Albumin_0	Alb_ratio	Alb_diff	COP	COP_diff	COP_start_	Tromb	Vc fluid	k10 fluid	kb fluid	k21 fluid		V alb	kb alb
1	0	0		1	1	0	1	1	79	1	54	158	90	96	40	58.6667	21.63	0.1	162	30	5.4	0	0	24.5	0	0	24.5	1	0	19.1	0	19.1	485	1400.44	0.00450949	0.0150613	0.000671123		3.34237	0.00126263
1														95	50	65						10	0.0472	28	1.3216	3.6652	24.5	1.14286	3.5
1														90	36	54						20	0.1054	31	3.2674	7.1851	24.5	1.26531	6.5
1														95	50	65						30	0.1683	33	5.5539	9.93055	24.5	1.34694	8.5
1														98	48	64.6667						40	0.1835	33	6.0555	10.0597	24.5	1.34694	8.5
1														88	35	52.6667						50	0.199	31	6.169	7.7935	24.5	1.26531	6.5
1														93	44	60.3333						60	0.2149	32	6.8768	9.11175	24.5	1.30612	7.5	20.6	1.5	19.1	587
1														90	41	57.3333						75	0.1616	32	5.1712	8.712	24.5	1.30612	7.5
1														105	40	61.6667						90	0.1767	32	5.6544	8.82525	24.5	1.30612	7.5
1														87	42	57						120	0.175	31	5.425	7.6375	24.5	1.26531	6.5
1														89	52	64.3333						150	0.1239	31	3.8409	7.30535	24.5	1.26531	6.5
1														90	45	60						180	0.1716	32	5.4912	8.787	24.5	1.30612	7.5
1														97	45	62.3333						210	0.1206	30	3.618	6.1633	24.5	1.22449	5.5
1														109	49	69						240	0.119	32	3.808	8.3925	24.5	1.30612	7.5
1														114	48	70						300	0.1016	32	3.2512	8.262	24.5	1.30612	7.5	20.3	1.2	19.1	241
2	0	0		0	1	0	1	1	52	1	62.4	171	67	113	53	73	21.34	0.1	187	30	6.24	0	0	21	0	0	21	1	0	17.9	0	17.9	334	1717.63	0.0154527	0.0103989	0.000671442		4.07743	0.00154416
2														113	53	73						10	0.0615	23	1.4145	2.123	21	1.09524	2
2														102	44	63.3333						20	0.0983	27	2.6541	6.5898	21	1.28571	6
2														103	52	69						30	0.137	29	3.973	9.096	21	1.38095	8
2														108	50	69.3333						40	0.1563	28	4.3764	8.0941	21	1.33333	7
2														115	55	75						50	0.1761	28	4.9308	8.2327	21	1.33333	7
2														125	58	80.3333						60	0.1745	28	4.886	8.2215	21	1.33333	7	19.4	1.5	17.9	134
2														105	54	71						75	0.1307	29	3.7903	9.0456	21	1.38095	8
2														108	53	71.3333						90	0.1292	28	3.6176	7.9044	21	1.33333	7
2														112	52	72						120	0.1696	28	4.7488	8.1872	21	1.33333	7
2														132	65	87.3333						150	0.126	27	3.402	6.756	21	1.28571	6
2														135	65	88.3333						180	0.1245	27	3.3615	6.747	21	1.28571	6
2														110	55	73.3333						210	0.1229	28	3.4412	7.8603	21	1.33333	7
2														142	66	91.3333						240	0.1419	27	3.8313	6.8514	21	1.28571	6
2														124	57	79.3333						300	0.1614	26	4.1964	5.807	21	1.2381	5	18.2	0.3	17.9	235
3	0	0		0	1	0	1	1	67	1	76.5	168	59	134	54	80.6667	27.1	0.1	229.5	30	7.65	0	0	25	0	0	25	1	0	19	0	19	628	2407.35	0.00169442	0.0100516	0.000670954		4.69585	0.00131088
3														134	54	80.6667						10	0.0354	29	1.0266	4.1416	25	1.16	4
3														136	52	80						20	0.1127	32	3.6064	7.7889	25	1.28	7
3														132	51	78						30	0.1623	34	5.5182	10.4607	25	1.36	9
3														126	55	78.6667						40	0.1966	33	6.4878	9.5728	25	1.32	8
3														138	54	82						50	0.1594	33	5.2602	9.2752	25	1.32	8
3														122	50	74						60	0.158	33	5.214	9.264	25	1.32	8	21.9	2.9	19	622
3														123	51	75						75	0.1741	32	5.5712	8.2187	25	1.28	7
3														122	50	74						90	0.1727	32	5.5264	8.2089	25	1.28	7
3														94	53	66.6667						120	0.1536	32	4.9152	8.0752	25	1.28	7
3														115	54	74.3333						150	0.1522	31	4.7182	6.9132	25	1.24	6
3														120	52	74.6667						180	0.1507	32	4.8224	8.0549	25	1.28	7
3														103	50	67.6667						210	0.1668	32	5.3376	8.1676	25	1.28	7
3														117	51	73						240	0.1653	32	5.2896	8.1571	25	1.28	7
3														120	50	73.3333						300	0.1293	31	4.0083	6.7758	25	1.24	6	20.4	1.4	19	538
4	0	0		0	1	0	1	1	65	1	82	170	53	111	45	67	28.37	0.1	246	30	8.2	0	0	33.5	0	0	33.5	1	0	20	0	20	417	4530.39	0.00867094	0.0110738	0.000671341		5.62654	0.0028553
4														111	45	67						10	0.0156	36	0.5616	2.539	33.5	1.07463	2.5
4														103	45	64.3333						20	0.0316	39	1.2324	5.6738	33.5	1.16418	5.5
4														108	48	68						30	0.0661	40	2.644	6.92965	33.5	1.19403	6.5
4														100	50	66.6667						40	0.0833	42	3.4986	9.20805	33.5	1.25373	8.5
4														100	46	64						50	0.082	41	3.362	8.115	33.5	1.22388	7.5
4														108	48	68						60	0.0806	42	3.3852	9.1851	33.5	1.25373	8.5	22.1	2.1	20	97
4														103	41	61.6667						75	0.0981	40	3.924	7.13765	33.5	1.19403	6.5
4														100	45	63.3333						90	0.0968	40	3.872	7.1292	33.5	1.19403	6.5
4														90	40	56.6667						120	0.0765	38	2.907	4.84425	33.5	1.13433	4.5
4														100	45	63.3333						150	0.0567	38	2.1546	4.75515	33.5	1.13433	4.5
4														117	51	73						180	0.0737	40	2.948	6.97905	33.5	1.19403	6.5
4														117	51	73						210	0.0724	37	2.6788	3.7534	33.5	1.10448	3.5	22.1	2.1	20	97
5	0	0		0	1	0	1	1	68	1	66.8	160	59	110	48	68.6667	26.17	0.1	200.4	30	6.68	0	0	27	0	0	27	1	0	17.2	0	17.2	213	2202.8	0.00476703	0.00992738	0.000671112		3.8202	0.00203445
5														110	48	68.6667						10	0.0543	30	1.629	3.1629	27	1.11111	3
5														111	56	74.3333						20	0.0867	33	2.8611	6.5202	27	1.22222	6
5														110	53	72						30	0.1582	36	5.6952	10.4238	27	1.33333	9
5														97	49	65						40	0.1565	36	5.634	10.4085	27	1.33333	9
5														103	51	68.3333						50	0.1548	36	5.5728	10.3932	27	1.33333	9
5														99	47	64.3333						60	0.1531	35	5.3585	9.2248	27	1.2963	8	20.6	3.4	17.2	305
5														117	55	75.6667						75	0.1325	36	4.77	10.1925	27	1.33333	9
5														105	55	71.6667						90	0.1308	35	4.578	9.0464	27	1.2963	8
5														101	52	68.3333						120	0.1479	34	5.0286	8.0353	27	1.25926	7
5														110	54	72.6667						150	0.1462	33	4.8246	6.8772	27	1.22222	6
5														104	55	71.3333						180	0.1257	33	4.1481	6.7542	27	1.22222	6
5														106	49	68						210	0.1427	34	4.8518	7.9989	27	1.25926	7
5														110	55	73.3333						240	0.1223	33	4.0359	6.7338	27	1.22222	6
5														120	54	76						300	0.1024	32	3.2768	5.512	27	1.18519	5	19.7	2.5	17.2	465
6	2	1		0	1	0	1	1	75	1	63.5	153	74	109	42	64.3333	27.13	0.1	190.5	30	6.35	0	0	22.5	0	0	22.5	1	0	16.8	0	16.8	604	2285.98	0.00384376	0.012565	0.000671084		4.06284	0.00213072
6														109	42	64.3333						10	0.0291	26	0.7566	3.60185	22.5	1.15556	3.5
6														105	43	63.6667						20	0.0762	30	2.286	8.0715	22.5	1.33333	7.5
6														113	43	66.3333						30	0.1089	31	3.3759	9.42565	22.5	1.37778	8.5
6														114	45	68						40	0.2209	30	6.627	9.15675	22.5	1.33333	7.5
6														116	49	71.3333						50	0.1414	29	4.1006	7.4191	22.5	1.28889	6.5
6														90	51	64						60	0.1396	29	4.0484	7.4074	22.5	1.28889	6.5	16.8	0	16.8	476
6														87	63	71						75	0.1377	29	3.9933	7.39505	22.5	1.28889	6.5
6														91	61	71						90	0.1545	29	4.4805	7.50425	22.5	1.28889	6.5
6														98	51	66.6667						120	0.1341	30	4.023	8.50575	22.5	1.33333	7.5
6														109	50	69.6667						150	0.1142	29	3.3118	7.2423	22.5	1.28889	6.5
6														104	45	64.6667						180	0.1489	28	4.1692	6.31895	22.5	1.24444	5.5
6														82	50	60.6667						210	0.1471	28	4.1188	6.30905	22.5	1.24444	5.5
6														88	40	56						240	0.1835	28	5.138	6.50925	22.5	1.24444	5.5
6														81	48	59						300	0.1817	26	4.7242	4.13595	22.5	1.15556	3.5	15.4	-1.4	16.8	214
7	0	0		1	1	0	1	1	56	0	68	181	80	146	62	90	20.756	0.1	204	30	6.8	0	0	15	0	0	15	1	0	20.3	0	20.3	639	2462.94	0.0027751	0.00867386	0.000671096		4.70083	0.000819466
7														146	62	90						10	0.0742	18	1.3356	3.2226	15	1.2	3
7														136	57	83.3333						20	0.0889	22	1.9558	7.6223	15	1.46667	7
7														153	67	95.6667						30	0.1207	22	2.6554	7.8449	15	1.46667	7
7														126	65	85.3333						40	0.154	22	3.388	8.078	15	1.46667	7
7														139	64	89						50	0.1887	22	4.1514	8.3209	15	1.46667	7
7														135	63	87						60	0.1338	22	2.9436	7.9366	15	1.46667	7	23.3	3	20.3	708
7														132	61	84.6667						75	0.1498	22	3.2956	8.0486	15	1.46667	7
7														140	66	90.6667						90	0.131	23	3.013	9.048	15	1.53333	8
7														138	61	86.6667						120	0.1648	20	3.296	5.824	15	1.33333	5
7														134	60	84.6667						150	0.1816	22	3.9952	8.2712	15	1.46667	7
7														160	70	100						180	0.162	22	3.564	8.134	15	1.46667	7
7														155	68	97						210	0.1606	22	3.5332	8.1242	15	1.46667	7
7														188	77	114						240	0.1416	22	3.1152	7.9912	15	1.46667	7
7														134	80	98						300	0.106	21	2.226	6.636	15	1.4	6	20.8	0.5	20.3	599
8	0	0		0	1	0	1	1	27	1	62.9	172	59	121	47	71.6667	21.295	0.1	188.7	30	6.29	0	0	20.5	0	0	20.5	1	0	19.5	0	19.5		2402.73	0.00418664	0.0192449	0.000671111		4.43076	0.00193133
8														130	49	76						10	0.0383	23	0.8809	2.59575	20.5	1.12195	2.5
8														131	47	75						20	0.1054	25	2.635	4.9743	20.5	1.21951	4.5
8														133	51	78.3333						30	0.1038	28	2.9064	8.2785	20.5	1.36585	7.5
8														120	47	71.3333						40	0.1204	28	3.3712	8.403	20.5	1.36585	7.5
8														138	53	81.3333						50	0.1188	27	3.2076	7.2722	20.5	1.31707	6.5
8														140	50	80						60	0.0991	27	2.6757	7.14415	20.5	1.31707	6.5	20	0.5	19.5
8														133	52	79						75	0.1156	29	3.3524	9.4826	20.5	1.41463	8.5
8														130	50	76.6667						90	0.0959	27	2.5893	7.12335	20.5	1.31707	6.5
8														133	49	77						120	0.1123	28	3.1444	8.34225	20.5	1.36585	7.5
8														127	50	75.6667						150	0.0751	26	1.9526	5.91305	20.5	1.26829	5.5
8														145	50	81.6667						180	0.0911	26	2.3686	6.00105	20.5	1.26829	5.5
8														140	50	80						210	0.0719	25	1.7975	4.82355	20.5	1.21951	4.5
8														145	50	81.6667						240	0.0879	26	2.2854	5.98345	20.5	1.26829	5.5
8														144	50	81.3333						300	0.0688	25	1.72	4.8096	20.5	1.21951	4.5	23.1	3.6	19.5
9	0	0		1	1	0	1	1	71	0	70	168	75	108	60	76	24.8	0.1	210	30	7	0	0	27	0	0	27	1	0	18.2	0	18.2		4549.67	0.00322602	0.0220825	0.000671013		5.37297	0.000743395
9														108	60	76						10	0.0289	30	0.867	3.0867	27	1.11111	3
9														118	68	84.6667						20	0.0591	32	1.8912	5.2955	27	1.18519	5
9														136	56	82.6667						30	0.0416	34	1.4144	7.2912	27	1.25926	7
9														144	60	88						40	0.0724	34	2.4616	7.5068	27	1.25926	7
9														126	58	80.6667						50	0.0708	34	2.4072	7.4956	27	1.25926	7
9														141	58	85.6667						60	0.0693	33	2.2869	6.4158	27	1.22222	6	19.3	1.1	18.2
9														161	63	95.6667						75	0.1015	34	3.451	7.7105	27	1.25926	7
9														140	61	87.3333						90	0.0662	33	2.1846	6.3972	27	1.22222	6
9														133	64	87						120	0.0484	34	1.6456	7.3388	27	1.25926	7
9														134	80	98						150	0.0469	34	1.5946	7.3283	27	1.25926	7
9														143	63	89.6667						180	0.014	34	0.476	7.098	27	1.25926	7
9														114	70	84.6667						210	0.0124	34	0.4216	7.0868	27	1.25926	7
9														129	70	89.6667						240	-0.0042	34	-0.1428	6.9706	27	1.25926	7
9														120	84	96						300	-0.0205	34	-0.697	6.8565	27	1.25926	7	20	1.8	18.2
10	0	0		0	1	0	1	1	80	1	94	164.5	71	127	49	75	34.737	0.1	282	30	9.4	0	0	28.5	0	0	28.5	1	0	22.7	0	22.7		3584.18	0.00116423	0.0064982	0.000670858		5.62023	0.00101011
10														130	50	76.6667						10	0.0742	32	2.3744	3.7597	28.5	1.12281	3.5
10														133	53	79.6667						20	0.0889	34	3.0226	5.98895	28.5	1.19298	5.5
10														121	51	74.3333						30	0.1207	37	4.4659	9.52595	28.5	1.29825	8.5
10														130	52	78						40	0.154	36	5.544	8.655	28.5	1.26316	7.5
10														130	55	80						50	0.1887	38	7.1706	11.2927	28.5	1.33333	9.5
10														133	55	81						60	0.1338	37	4.9506	9.6373	28.5	1.29825	8.5	27.7	5	22.7
10														133	56	81.6667						75	0.1498	36	5.3928	8.6235	28.5	1.26316	7.5
10														126	55	78.6667						90	0.131	37	4.847	9.6135	28.5	1.29825	8.5
10														133	55	81						120	0.1648	37	6.0976	9.9008	28.5	1.29825	8.5
10														134	56	82						150	0.1816	36	6.5376	8.862	28.5	1.26316	7.5
10														132	54	80						180	0.162	35	5.67	7.553	28.5	1.22807	6.5
10														130	55	80						210	0.1606	36	5.7816	8.7045	28.5	1.26316	7.5
10														125	55	78.3333						240	0.1416	36	5.0976	8.562	28.5	1.26316	7.5
10														134	56	82						300	0.106	35	3.71	7.189	28.5	1.22807	6.5	24.6	1.9	22.7
11	0	0		0	1	0	1	1	71	1	60	161	74	96	56	69.3333	23.147	0.1	180	30	6	0	0	25	0	0	25	1	0	19.6	0	19.6		2173.34	0.00595031	0.0142559	0.000671198		3.90429	0.00218594
11														96	56	69.3333						10	0.0373	28	1.0444	3.1119	25	1.12	3
11														95	55	68.3333						20	0.0683	31	2.1173	6.4098	25	1.24	6
11														101	57	71.6667						30	0.119	34	4.046	10.071	25	1.36	9
11														96	55	68.6667						40	0.1351	32	4.3232	7.9457	25	1.28	7
11														99	57	71						50	0.1516	32	4.8512	8.0612	25	1.28	7
11														96	60	72						60	0.13	33	4.29	9.04	25	1.32	8	21.3	1.7	19.6
11														99	56	70.3333						75	0.1275	32	4.08	7.8925	25	1.28	7
11														96	56	69.3333						90	0.1065	32	3.408	7.7455	25	1.28	7
11														97	51	66.3333						120	0.1412	31	4.3772	6.8472	25	1.24	6
11														117	67	83.6667						150	0.1015	31	3.1465	6.609	25	1.24	6
11														94	44	60.6667						180	0.099	30	2.97	5.495	25	1.2	5
11														96	55	68.6667						210	0.0964	30	2.892	5.482	25	1.2	5
11														105	59	74.3333						240	0.0761	30	2.283	5.3805	25	1.2	5
11														118	66	83.3333						300	0.0563	31	1.7453	6.3378	25	1.24	6	20.9	1.3	19.6
12	0	0		0	1	0	1	1	71	1	65	160.5	60	118	42	67.3333	25.23	0.1	195	30	6.5	0	0	21	0	0	21	1	0	17.3	0	17.3		3088.76	0.00191497	0.0114182	0.000670973		3.60901	0.00213177
12														118	42	67.3333						10	0.021	24	0.504	3.063	21	1.14286	3
12														124	45	71.3333						20	0.0679	28	1.9012	7.4753	21	1.33333	7
12														137	46	76.3333						30	0.1002	31	3.1062	11.002	21	1.47619	10
12														135	47	76.3333						40	0.1157	30	3.471	10.0413	21	1.42857	9
12														143	47	79						50	0.1317	30	3.951	10.1853	21	1.42857	9
12														150	48	82						60	0.093	30	2.79	9.837	21	1.42857	9	19.3	2	17.3
12														152	49	83.33						75	0.1084	31	3.3604	11.084	21	1.47619	10
12														149	48	81.6667						90	0.106	30	3.18	9.954	21	1.42857	9
12														147	49	81.6667						120	0.1035	28	2.898	7.7245	21	1.33333	7
12														158	51	86.6667						150	0.1011	28	2.8308	7.7077	21	1.33333	7
12														165	50	88.3333						180	0.1354	28	3.7912	7.9478	21	1.33333	7
12														151	46	81						210	0.0962	27	2.5974	6.5772	21	1.28571	6
12														150	46	80.6667						240	0.0762	26	1.9812	5.381	21	1.2381	5
12														155	48	83.6667						300	0.0737	27	1.9899	6.4422	21	1.28571	6	21.8	4.5	17.3
13	1	1		0	1	0	1	1	61	1	106	175	56	97	50	65.6667	34.61	0.1	318	30	10.6	0	0	30	0	0	30	1	0	20.2	0	20.2		2447.2	0.00279535	0.00862442	0.000671087		5.7937	0.000941518
13														97	50	65.6667						10	0.0765	33	2.5245	3.2295	30	1.1	3
13														105	53	70.3333						20	0.1699	37	6.2863	8.1893	30	1.23333	7
13														112	54	73.3333						30	0.2201	40	8.804	12.201	30	1.33333	10
13														102	51	68						40	0.2007	38	7.6266	9.6056	30	1.26667	8
13														105	55	71.6667						50	0.2345	39	9.1455	11.1105	30	1.3	9
13														107	55	72.3333						60	0.251	38	9.538	10.008	30	1.26667	8	22.4	2.2	20.2
13														115	57	76.3333						75	0.2679	38	10.1802	10.1432	30	1.26667	8
13														116	59	78						90	0.2852	37	10.5524	8.9964	30	1.23333	7
13														105	56	72.3333						120	0.2644	37	9.7828	8.8508	30	1.23333	7
13														150	70	96.6667						150	0.2816	38	10.7008	10.2528	30	1.26667	8
13														124	57	79.3333						180	0.2422	38	9.2036	9.9376	30	1.26667	8
13														102	63	76						210	0.2404	37	8.8948	8.6828	30	1.23333	7
13														125	64	84.333						240	0.2386	38	9.0668	9.9088	30	1.26667	8
13														138	67	90.6667						300	0.2368	37	8.7616	8.6576	30	1.23333	7	23.1	2.9	20.2
14	0	0		0	1	0	1	1	65	1	77.5	154.5	77	144	55	84.6667	32.67	0.1	232.5	30	7.75	0	0	24	0	0	24	1	0	18.2	0	18.2		2550.73	0.00283772	0.010656	0.000671003		3.61365	0.0012985
14														135	52	79.6667						10	0.0359	28	1.0052	4.1436	24	1.16667	4
14														142	54	83.3333						20	0.0988	31	3.0628	7.6916	24	1.29167	7
14														144	55	84.6667						30	0.1494	36	5.3784	13.7928	24	1.5	12
14														135	55	81.6667						40	0.1656	35	5.796	12.8216	24	1.45833	11
14														129	66	87						50	0.1636	35	5.726	12.7996	24	1.45833	11
14														137	54	81.6667						60	0.1615	34	5.491	11.615	24	1.41667	10	20.4	2.2	18.2
14														150	56	87.3333						75	0.1595	34	5.423	11.595	24	1.41667	10
14														150	57	88						90	0.1574	34	5.3516	11.574	24	1.41667	10
14														141	57	85						120	0.1553	35	5.4355	12.7083	24	1.45833	11
14														145	55	85						150	0.1533	32	4.9056	9.2264	24	1.33333	8
14														151	57	88.3333						180	0.1512	33	4.9896	10.3608	24	1.375	9
14														125	54	77.6667						210	0.1491	33	4.9203	10.3419	24	1.375	9
14														144	55	84.6667						240	0.1471	32	4.7072	9.1768	24	1.33333	8
14														145	56	85.6667						300	0.127	32	4.064	9.016	24	1.33333	8	20	1.8	18.2
15	0	0			1	0	1	1	55	1	82.5	170	65	117	65	82.3333	28.55	0.1	247.5	30	8.25	0	0	28	0	0	28	1	0	16.9	3.3	16.9		5192.8	0.000687688	0.0122657	0.00275395		5.08865	0.0017136
15														117	65	82.3333						10	0.0763	32	2.4416	4.3052	28	1.14286	4
15														120	60	80						20	0.1694	35	5.929	8.1858	28	1.25	7
15														125	57	79.6667						30	0.2193	38	8.3334	12.193	28	1.35714	10
15														126	58	80.6667						40	0.1996	36	7.1856	9.5968	28	1.28571	8
15														127	60	82.3333						50	0.2331	34	7.9254	7.3986	28	1.21429	6
15														127	56	79.6667						60	0.2494	34	8.4796	7.4964	28	1.21429	6	18.75	5.5	16.9
15														140	70	93.3333						75	0.266	34	9.044	7.596	28	1.21429	6
15														165	72	103						90	0.283	34	9.622	7.698	28	1.21429	6
15														137	64	88.3333						120	0.2619	35	9.1665	8.8333	28	1.25	7
15														145	65	91.6667						150	0.2789	34	9.4826	7.6734	28	1.21429	6
15														155	69	97.6667						180	0.2393	34	8.1362	7.4358	28	1.21429	6
15														163	74	103.667						210	0.2372	33	7.8276	6.186	28	1.17857	5
15														164	72	102.667						240	0.2351	35	8.2285	8.6457	28	1.25	7
15														155	70	98.3333						300	0.2331	32	7.4592	4.9324	28	1.14286	4	23.1	6.2	16.9
16	0	0	0	0	0	0	0	0	22	0	79	185	104	120	85	96.6667	23.08	0.1	237	30	7.9	0	0	40	0	0	40	1	0	26.8	1.85	24.95	345.5	3883.19	0.00283493	0.0291816	0.00183903		7.5776	0.00134792
16													104									10	0.0547	39	2.1333	0	40	0.975	0	26.3	1.35	24.95	326
16													106									20	0.1064	42	4.4688	2.2128	40	1.05	2	26.7	1.75	24.95	309
16													100									30	0.1324	46	6.0904	6.7944	40	1.15	6	27.6	2.65	24.95	305
16													101									40	0.1447	46	6.6562	6.8682	40	1.15	6	28.3	3.35	24.95	308
16													98									50	0.1426	46	6.5596	6.8556	40	1.15	6	28.1	3.15	24.95	307
16													99	120	80	93.3333						60	0.1262	45	5.679	5.631	40	1.125	5	28.1	3.15	24.95	307
16													94									75	0.1242	46	5.7132	6.7452	40	1.15	6	27.5	2.55	24.95	302
16													92									90	0.1508	45	6.786	5.754	40	1.125	5	27.1	2.15	24.95	299
16													93									120	0.1488	45	6.696	5.744	40	1.125	5	26.8	1.85	24.95	301
16													88									150	0.1467	44	6.4548	4.5868	40	1.1	4	27.7	2.75	24.95	301
16													91									180	0.1161	43	4.9923	3.3483	40	1.075	3	27	2.05	24.95	302
16													90									210	0.114	45	5.13	5.57	40	1.125	5	27.2	2.25	24.95	305
16													83									240	0.1261	43	5.4223	3.3783	40	1.075	3	26.9	1.95	24.95	306
16													91	120	80	93.3333						300	0.0824	44	3.6256	4.3296	40	1.1	4	27.9	2.95	24.95	309
17	0	0	0	0	0	0	0	0	23	0	69	182	104.5	130	85	100	20.83	0.1	207	30	6.9	0	0	37.5	0	0	37.5	1	0	28.65	-0.75	29.4	248	2426.49	0.0090604	0.00277974	0.00019753		5.6441	0.00102211
17													100.17									10	0.0408	39	1.5912	1.5612	37.5	1.04	1.5	28.8	-0.6	29.4	239
17													103.03									20	0.0387	43	1.6641	5.71285	37.5	1.14667	5.5	30.3	0.9	29.4	240
17													101.44									30	0.0879	44	3.8676	7.07135	37.5	1.17333	6.5	31.1	1.7	29.4	229
17													102.08									40	0.1259	44	5.5396	7.31835	37.5	1.17333	6.5	32	2.6	29.4	229
17													100.17									50	0.1101	43	4.7343	6.10555	37.5	1.14667	5.5	31.9	2.5	29.4	232
17													99.54	125	80	95						60	0.0684	44	3.0096	6.9446	37.5	1.17333	6.5	32.4	3	29.4	234
17													97.32									75	0.0923	44	4.0612	7.09995	37.5	1.17333	6.5	31.3	1.9	29.4	228
17													92.57									90	0.1169	44	5.1436	7.25985	37.5	1.17333	6.5	30.3	0.9	29.4	229
17													90									120	0.1147	43	4.9321	6.13085	37.5	1.14667	5.5	30	0.6	29.4	221
17													88.76									150	0.0728	43	3.1304	5.9004	37.5	1.14667	5.5	29.8	0.4	29.4	237
17													89.08									180	0.0706	46	3.2476	9.1001	37.5	1.22667	8.5	30	0.6	29.4	230
17													85.59									210	0.0556	43	2.3908	5.8058	37.5	1.14667	5.5	30.5	1.1	29.4	244
17													81.15									240	0.0792	42	3.3264	4.8564	37.5	1.12	4.5	30	0.6	29.4	237
17													82.1	125	75	91.6667						300	0.0902	42	3.7884	4.9059	37.5	1.12	4.5	29.2	-0.2	29.4	231
18	2	2	0	1	0	0	0	0	28	0	77	181	90	125	80	95	23.5	0.1	231	30	7.7	0	0	41.5	0	0	41.5	1	0	29.3	0.3	29	150	4000.91	0.0019055	0.00987552	0.000860282		7.26073	0.000664927
18													90									10	0.0295	42	1.239	0.51475	41.5	1.01205	0.5	30	1	29	153
18													90									20	0.0666	46	3.0636	4.7997	41.5	1.10843	4.5	31.9	2.9	29	145
18													87									30	0.1196	47	5.6212	6.1578	41.5	1.13253	5.5	32.9	3.9	29	144
18													90									40	0.1317	45	5.9265	3.96095	41.5	1.08434	3.5	31.9	2.9	29	144
18													87									50	0.1296	47	6.0912	6.2128	41.5	1.13253	5.5	32	3	29	141
18													90	120	80	93.3333						60	0.1275	47	5.9925	6.20125	41.5	1.13253	5.5	32.3	3.3	29	137
18													90									75	0.0973	47	4.5731	6.03515	41.5	1.13253	5.5	32.3	3.3	29	139
18													90									90	0.1233	46	5.6718	5.05485	41.5	1.10843	4.5	30.7	1.7	29	138
18													89									120	0.1356	46	6.2376	5.1102	41.5	1.10843	4.5	31.2	2.2	29	148
18													90									150	0.1627	47	7.6469	6.39485	41.5	1.13253	5.5	30.4	1.4	29	147
18													90									180	0.1756	47	8.2532	6.4658	41.5	1.13253	5.5	30.3	1.3	29	146
18													90									210	0.1585	47	7.4495	6.37175	41.5	1.13253	5.5	30.3	1.3	29	148
18													89									240	0.1417	47	6.6599	6.27935	41.5	1.13253	5.5	30.1	1.1	29	141
18													90	125	70	88.3333						300	0.1396	47	6.5612	6.2678	41.5	1.13253	5.5	31.3	2.3	29	151
19	0	0	2	0	0	0	0	0	27	0	90	183	90	135	70	91.6667	26.87	0.1	270	30	9	0	0	39.5	0	0	39.5	1	0	27.05	0.15	26.9	192	3166.29	0.00980683	0.0141162	0.000766048		7.56198	0.000898428
19													90									10	0.0228	41	0.9348	1.5342	39.5	1.03797	1.5	27.8	0.9	26.9	184
19													89									20	0.0723	44	3.1812	4.82535	39.5	1.11392	4.5	29.1	2.2	26.9	182
19													88									30	0.1251	46	5.7546	7.31315	39.5	1.16456	6.5	29.6	2.7	26.9	175
19													90									40	0.1517	45	6.8265	6.33435	39.5	1.13924	5.5	28.9	2	26.9	173
19													87									50	0.1498	45	6.741	6.3239	39.5	1.13924	5.5	29	2.1	26.9	174
19													86	130	65	86.6667						60	0.1479	45	6.6555	6.31345	39.5	1.13924	5.5	28.7	1.8	26.9	169
19													85									75	0.1459	47	6.8573	8.59425	39.5	1.18987	7.5	29.3	2.4	26.9	174
19													88									90	0.1156	44	5.0864	5.0202	39.5	1.11392	4.5	29	2.1	26.9	170
19													84									120	0.1137	45	5.1165	6.12535	39.5	1.13924	5.5	29	2.1	26.9	161
19													81									150	0.0844	47	3.9668	8.133	39.5	1.18987	7.5	30.7	3.8	26.9	178
19													82									180	0.096	45	4.32	6.028	39.5	1.13924	5.5	29.8	2.9	26.9	188
19													81									210	0.0541	45	2.4345	5.79755	39.5	1.13924	5.5	30.8	3.9	26.9	186
19													80									240	0.0787	44	3.4628	4.85415	39.5	1.11392	4.5	28.9	2	26.9	181
19													79	125	65	85						300	0.0504	45	2.268	5.7772	39.5	1.13924	5.5	30.3	3.4	26.9	190
20	0	0	1	2	0	0	0	0	24	0	90	186	95.5	130	80	96.6667	26.01	0.1	270	30	9	0	0	42	0	0	42	1	0	28	0.1	27.9	238	2291.98	0.0172837	0.0135739	0.000734588		6.29332	0.000345319
20													95									10	0.0843	44	3.7092	2.1686	42	1.04762	2	28.8	0.9	27.9	228
20													96									20	0.0824	46	3.7904	4.3296	42	1.09524	4	30.5	2.6	27.9	231
20													95									30	0.1377	49	6.7473	7.9639	42	1.16667	7	31.4	3.5	27.9	216
20													97									40	0.1657	48	7.9536	6.9942	42	1.14286	6	31.1	3.2	27.9	214
20													95									50	0.1637	48	7.8576	6.9822	42	1.14286	6	31.2	3.3	27.9	211
20													94	130	80	96.6667						60	0.1468	48	7.0464	6.8808	42	1.14286	6	31.2	3.3	27.9	217
20													91									75	0.1301	49	6.3749	7.9107	42	1.16667	7	32.4	4.5	27.9	224
20													92									90	0.1429	48	6.8592	6.8574	42	1.14286	6	31.1	3.2	27.9	226
20													90									120	0.1117	48	5.3616	6.6702	42	1.14286	6	31.5	3.6	27.9	228
20													90									150	0.0956	48	4.5888	6.5736	42	1.14286	6	31.9	4	27.9	227
20													90									180	0.1223	51	6.2373	10.1007	42	1.21429	9	31.1	3.2	27.9	218
20													91									210	0.106	53	5.618	12.166	42	1.2619	11	31.2	3.3	27.9	229
20													90									240	0.104	52	5.408	11.04	42	1.2381	10	30.7	2.8	27.9	223
20													85	130	80	96.6667						300	0.0603	52	3.1356	10.603	42	1.2381	10	31.6	3.7	27.9	236
21	0	0	2	1	0	0	0	0	40	1	64	164	67	120	70	86.6667	23.795	0.1	192	30	6.4	0	0	35.5	0	0	35.5	1	0	23.2	-0.1	23.3	288	2271.62	0.0224116	0.017371	0.000608168		5.13431	0.00267105
21													65									10	0.0168	38	0.6384	2.542	35.5	1.07042	2.5	24.2	0.9	23.3	288
21													66									20	0.0676	41	2.7716	5.8718	35.5	1.15493	5.5	25.6	2.3	23.3	267
21													63									30	0.1074	42	4.5108	7.1981	35.5	1.1831	6.5	26.2	2.9	23.3	259
21													64									40	0.0906	42	3.8052	7.0889	35.5	1.1831	6.5	26.1	2.8	23.3	256
21													65									50	0.1169	40	4.676	5.02605	35.5	1.12676	4.5	24.2	0.9	23.3	247
21													65	110	60	76.6667						60	0.0718	41	2.9438	5.8949	35.5	1.15493	5.5	25.8	2.5	23.3	260
21													66									75	0.0556	42	2.3352	6.8614	35.5	1.1831	6.5	25.8	2.5	23.3	257
21													62									90	0.1093	41	4.4813	6.10115	35.5	1.15493	5.5	24.5	1.2	23.3	267
21													64									120	0.0242	41	0.9922	5.6331	35.5	1.15493	5.5	27.4	4.1	23.3	273
21													64									180	0.0758	40	3.032	4.8411	35.5	1.12676	4.5	24.2	0.9	23.3	291
21													61									210	-0.0062	41	-0.2542	5.4659	35.5	1.15493	5.5	26.3	3	23.3	269
21													63									240	-0.0334	42	-1.4028	6.2829	35.5	1.1831	6.5	27.7	4.4	23.3	267
21													65	110	65	80						300	-0.011	41	-0.451	0	41	1	0	26	2.7	23.3	281
22	0	0	0	0	0	0	0	0	22	0	105	176	78	135	80	98.3333	33.897	0.1	315	30	10.5	0	0	41	0	0	41	1	0	28.5	0.1	28.4	406	1623.8	0.00400619	0.0210021	0.000734109		6.53604	0.000731728
22													73									10	0.105	43	4.515	2.21	41	1.04878	2	28.3	-0.1	28.4	386
22													72									20	0.2015	46	9.269	6.0075	41	1.12195	5	29.6	1.2	28.4	372
22													71									30	0.245	49	12.005	9.96	41	1.19512	8	30.8	2.4	28.4	364
22													74									40	0.2432	49	11.9168	9.9456	41	1.19512	8	30	1.6	28.4	363
22													72									50	0.2414	49	11.8286	9.9312	41	1.19512	8	30.3	1.9	28.4	354
22													73	130	80	96.6667						60	0.2395	48	11.496	8.6765	41	1.17073	7	30.1	1.7	28.4	355
22													72									75	0.2377	49	11.6473	9.9016	41	1.19512	8	29.8	1.4	28.4	360
22													74									90	0.2206	49	10.8094	9.7648	41	1.19512	8	29.8	1.4	28.4	359
22													74									120	0.2188	48	10.5024	8.5316	41	1.17073	7	29.1	0.7	28.4	358
22													72									150	0.2322	48	11.1456	8.6254	41	1.17073	7	29.3	0.9	28.4	358
22													69									180	0.2002	50	10.01	10.8018	41	1.21951	9	29.8	1.4	28.4	364
22													70									210	0.2133	48	10.2384	8.4931	41	1.17073	7	29.1	0.7	28.4	362
22													70									240	0.1966	46	9.0436	5.983	41	1.12195	5	28.6	0.2	28.4	365
22													71	140	80	100						300	0.1948	47	9.1556	7.1688	41	1.14634	6	29	0.6	28.4	373
23	0	0	0		0	0	0	0	32	1	78	155	69	105	65	78.3333	32.46	0.1	234	30	7.8	0	0	36	0	0	36	1	0	25.6	-0.1	25.7	217	2316.62	0.00322878	0.00732705	0.000607757		4.22873	0.000748903
23													73									10	0.0164	40	0.656	4.0656	36	1.11111	4	27.9	2.2	25.7	225
23													69									20	0.0926	41	3.7966	5.463	36	1.13889	5	28.7	3	25.7	220
23													72									30	0.161	45	7.245	10.449	36	1.25	9	29.7	4	25.7	218
23													70									40	0.2193	45	9.8685	10.9737	36	1.25	9	29.2	3.5	25.7	184
23													68									50	0.217	45	9.765	10.953	36	1.25	9	29.3	3.6	25.7	204
23													68	110	70	83.3333						60	0.2147	44	9.4468	9.7176	36	1.22222	8	29.4	3.7	25.7	212
23													67									75	0.2123	46	9.7658	12.123	36	1.27778	10	29	3.3	25.7	213
23													66									90	0.1946	44	8.5624	9.5568	36	1.22222	8	29.2	3.5	25.7	197
23													65									120	0.1623	45	7.3035	10.4607	36	1.25	9	28.8	3.1	25.7	205
23													62									150	0.1454	44	6.3976	9.1632	36	1.22222	8	29	3.3	25.7	223
23													63									180	0.1432	46	6.5872	11.432	36	1.27778	10	28.7	3	25.7	221
23													61									210	0.1702	45	7.659	10.5318	36	1.25	9	28.2	2.5	25.7	224
23													62									240	0.1679	46	7.7234	11.679	36	1.27778	10	28.6	2.9	25.7	235
23													62	110	65	80						300	0.1806	42	7.5852	7.0836	36	1.16667	6	28.1	2.4	25.7	211
24			0	0	0	0	0	0	21	0	70	183	85.5	115	75	88.33	20.9	0.1	210	30	7	0	0	40	0	0	40	1	0	26.3	-0.4	26.7	236.5	3174.7	0.0037207	0.00584971	0.000418448		6.31876	0.00229866
24													85									10	0.0297	42	1.2474	2.0594	40	1.05	2	27	0.3	26.7	234
24													87									20	0.0406	45	1.827	5.203	40	1.125	5	28.2	1.5	26.7	227
24													85									30	0.0926	47	4.3522	7.6482	40	1.175	7	29.8	3.1	26.7	222
24													86									40	0.1187	46	5.4602	6.7122	40	1.15	6	29.1	2.4	26.7	225
24													84									50	0.1023	47	4.8081	7.7161	40	1.175	7	29.3	2.6	26.7	223
24													84	120	78	92						60	0.1001	46	4.6046	6.6006	40	1.15	6	29.2	2.5	26.7	221
24													76									75	0.1265	44	5.566	4.506	40	1.1	4	27.9	1.2	26.7	218
24													76									90	0.1389	44	6.1116	4.5556	40	1.1	4	27.7	1	26.7	216
24													77									120	0.1367	44	6.0148	4.5468	40	1.1	4	27.9	1.2	26.7	217
24													78									150	0.1057	44	4.6508	4.4228	40	1.1	4	27.6	0.9	26.7	224
24													76									180	0.1178	43	5.0654	3.3534	40	1.075	3	27.4	0.7	26.7	225
24													78									210	0.1301	43	5.5943	3.3903	40	1.075	3	27.2	0.5	26.7	217
24													75									240	0.1134	44	4.9896	4.4536	40	1.1	4	27.4	0.7	26.7	224
24													80	125	75	91.67						300	0.0971	43	4.1753	3.2913	40	1.075	3	27.3	0.6	26.7	225
25	0	0	0	0	0	0	0	0	54	0	89	185	63	135	85	101.667	26	0.1	267	30	8.9	0	0	38	0	0	38	1	0	26.1	0	26.1	216	4130.79	0.00531748	0.00987019	0.000671112		10.5714	0.00152423
25													63									10	0.0353	39	1.3767	1.0353	38	1.02632	1	27.1	1	26.1	216
25													65									20	0.0462	41	1.8942	3.1386	38	1.07895	3	28	1.9	26.1	205
25													62									30	0.0973	43	4.1839	5.4865	38	1.13158	5	29.4	3.3	26.1	198
25													62									40	0.1091	42	4.5822	4.4364	38	1.10526	4	29	2.9	26.1	199
25													62									50	0.1072	42	4.5024	4.4288	38	1.10526	4	28.1	2	26.1	199
25													62	135	80	98.3333						60	0.1192	42	5.0064	4.4768	38	1.10526	4	28.4	2.3	26.1	196
25													64									75	0.1313	42	5.5146	4.5252	38	1.10526	4	27.9	1.8	26.1	194
25													61									90	0.1294	41	5.3054	3.3882	38	1.07895	3	27.3	1.2	26.1	199
25													60									120	0.1275	40	5.1	2.255	38	1.05263	2	26.9	0.8	26.1	194
25													60									150	0.1398	41	5.7318	3.4194	38	1.07895	3	26.8	0.7	26.1	198
25													58									180	0.1236	41	5.0676	3.3708	38	1.07895	3	26.5	0.4	26.1	194
25													59									210	0.1077	41	4.4157	3.3231	38	1.07895	3	27.4	1.3	26.1	199
25													60									240	0.1058	42	4.4436	4.4232	38	1.10526	4	27.1	1	26.1	200
25													59	135	85	101.667						300	0.1038	41	4.2558	3.3114	38	1.07895	3	26.9	0.8	26.1	199
26	0	0	0	0	0	0	0	0	22	1	55	160	77	110	75	86.6667	21.48	0.1	165	30	5.5	0	0	39.5	0	0	39.5	1	0	26	0.2	25.8	256.5	2136.01	0.00251186	0.011154	0.000797242		4.33248	0.0022816
26													69									10	0.0421	42	1.7682	2.60525	39.5	1.06329	2.5	27.6	1.8	25.8	252
26													67									20	0.0798	44	3.5112	4.8591	39.5	1.11392	4.5	28.9	3.1	25.8	252
26													69									30	0.1485	47	6.9795	8.61375	39.5	1.18987	7.5	29.1	3.3	25.8	240
26													69									40	0.1458	46	6.7068	7.4477	39.5	1.16456	6.5	29.4	3.6	25.8	243
26													68									50	0.1432	47	6.7304	8.574	39.5	1.18987	7.5	29.5	3.7	25.8	247
26													67	115	75	88.3333						60	0.1405	46	6.463	7.41325	39.5	1.16456	6.5	28.5	2.7	25.8	239
26													68									75	0.1678	45	7.551	6.4229	39.5	1.13924	5.5	28.9	3.1	25.8	236
26													67									90	0.165	45	7.425	6.4075	39.5	1.13924	5.5	28.6	2.8	25.8	237
26													66									120	0.1473	43	6.3339	4.01555	39.5	1.08861	3.5	28.1	2.3	25.8	233
26													67									150	0.1596	42	6.7032	2.899	39.5	1.06329	2.5	27.9	2.1	25.8	224
26													73									180	0.1126	44	4.9544	5.0067	39.5	1.11392	4.5	27.8	2	25.8	233
26													67									210	0.1244	43	5.3492	3.9354	39.5	1.08861	3.5	27.6	1.8	25.8	230
26													68									240	0.1364	45	6.138	6.2502	39.5	1.13924	5.5	27.9	2.1	25.8	242
26													68	117	75	89						300	0.1486	44	6.5384	5.1687	39.5	1.11392	4.5	27.1	1.3	25.8	237
27	0	0	0	0	0	0	0	0	32	1	68	164	95	110	80	90	25.28	0.1	204	30	6.8	0	0	38.5	0	0	38.5	1	0	24.3	0.4	23.9	216	1813.84	0.00609112	0.0302835	0.00092373		5.64323	0.00280467
27													88									10	0.0744	39	2.9016	0.5372	38.5	1.01299	0.5	25	1.1	23.9	214
27													89									20	0.113	41	4.633	2.7825	38.5	1.06494	2.5	25.5	1.6	23.9	200
27													88									30	0.1535	45	6.9075	7.49775	38.5	1.16883	6.5	27	3.1	23.9	196
27													88									40	0.1511	44	6.6484	6.33105	38.5	1.14286	5.5	26.4	2.5	23.9	194
27													87									50	0.1342	44	5.9048	6.2381	38.5	1.14286	5.5	26.4	2.5	23.9	194
27													86	112	80	90.6667						60	0.1462	44	6.4328	6.3041	38.5	1.14286	5.5	26.2	2.3	23.9	195
27													89									75	0.1152	45	5.184	7.2488	38.5	1.16883	6.5	27.1	3.2	23.9	197
27													85									90	0.0716	46	3.2936	8.037	38.5	1.19481	7.5	27.8	3.9	23.9	198
27													87									120	0.0964	43	4.1452	4.9338	38.5	1.11688	4.5	26	2.1	23.9	205
27													78									150	0.0669	44	2.9436	5.86795	38.5	1.14286	5.5	25.8	1.9	23.9	211
27													78									180	0.0645	42	2.709	3.72575	38.5	1.09091	3.5	25.7	1.8	23.9	212
27													79									210	0.049	43	2.107	4.7205	38.5	1.11688	4.5	25.3	1.4	23.9	208
27													82									240	0.0731	41	2.9971	2.68275	38.5	1.06494	2.5	24.6	0.7	23.9	199
27													84	105	70	81.6667						300	0.0707	40	2.828	1.60605	38.5	1.03896	1.5	24.9	1	23.9	205
28	0	0	0	0	0	0	0	0	23	1	65	174	62	120	75	90	21.469	0.1	195	30	6.5	0	0	40	0	0	40	1	0	28.3	0.1	28.2	232	1173.91	0.0109368	0.0224179	0.00073431		4.28949	0.0014301
28													56									10	0.0755	44	3.322	4.302	40	1.1	4	28	-0.2	28.2	223
28													57									20	0.1438	46	6.6148	6.8628	40	1.15	6	28.8	0.6	28.2	225
28													56									30	0.2179	47	10.2413	8.5253	40	1.175	7	30	1.8	28.2	218
28													52									40	0.2154	46	9.9084	7.2924	40	1.15	6	29.3	1.1	28.2	215
28													57									50	0.2129	48	10.2192	9.7032	40	1.2	8	29.4	1.2	28.2	215
28													55	115	65	81.6667						60	0.2264	48	10.8672	9.8112	40	1.2	8	29.2	1	28.2	219
28													56									75	0.1921	45	8.6445	5.9605	40	1.125	5	28.9	0.7	28.2	217
28													53									90	0.1895	48	9.096	9.516	40	1.2	8	28.8	0.6	28.2	220
28													53									120	0.1416	47	6.6552	7.9912	40	1.175	7	29.1	0.9	28.2	218
28													51									150	0.1391	47	6.5377	7.9737	40	1.175	7	29	0.8	28.2	208
28													52									180	0.1221	47	5.7387	7.8547	40	1.175	7	29	0.8	28.2	218
28													53									210	0.1341	46	6.1686	6.8046	40	1.15	6	28.7	0.5	28.2	219
28													55									240	0.1029	46	4.7334	6.6174	40	1.15	6	29.4	1.2	28.2	221
28													55	110	70	83.3333						300	0.1146	45	5.157	5.573	40	1.125	5	29.1	0.9	28.2	217
29	0	0	0	0	0	0	0	0	33	0	76	182	81.5	120	80	93.3333	22.94	0.1	228	30	7.6	0	0	37	0	0	37	1	0	25.6		25.6	171	4107.79	0.0111673	0.0261502	0.00142893		7.34701	0.00134324
29													81									10	0.0376	38	1.4288	1.0376	37	1.02703	1	25.6		25.6	167
29													82									20	0.063	40	2.52	3.189	37	1.08108	3	26.8	1.2	25.6	162
29													81									30	0.1038	43	4.4634	6.6228	37	1.16216	6	27.7	2.1	25.6	162
29													78									40	0.0873	42	3.6666	5.4365	37	1.13514	5	28.1	2.5	25.6	155
29													81									50	0.1144	43	4.9192	6.6864	37	1.16216	6	27.3	1.7	25.6	157
29													79	120	80	93.3333						60	0.0832	43	3.5776	6.4992	37	1.16216	6	27.4	1.8	25.6	155
29													80									75	0.0955	42	4.011	5.4775	37	1.13514	5	27.9	2.3	25.6	153
29													79									90	0.0935	42	3.927	5.4675	37	1.13514	5	28.1	2.5	25.6	163
29													79									120	0.077	42	3.234	5.385	37	1.13514	5	28.1	2.5	25.6	157
29													78									150	0.0893	41	3.6613	4.3572	37	1.10811	4	27.7	2.1	25.6	156
29													73									180	0.0872	40	3.488	3.2616	37	1.08108	3	27	1.4	25.6	157
29													76									210	0.0852	41	3.4932	4.3408	37	1.10811	4	27	1.4	25.6	155
29													77									240	0.0688	41	2.8208	4.2752	37	1.10811	4	26.9	1.3	25.6	154
29													77	120	80	93.3333						300	0.0668	42	2.8056	5.334	37	1.13514	5	27.3	1.7	25.6	161
30	0	0	0	0	0	0	0	0	63	1	68	151	58.5	140	80	100	29.82	0.1	204	30	6.8	0	0	32	0	0	32	1	0	23.7	0	23.7	281	1468.43	0.0107338	0.0130818	0.000671232		4.00834	0.00120451
30													59									10	0.0539	35	1.8865	3.1617	32	1.09375	3	25.1	1.4	23.7	275
30													60									20	0.1186	38	4.5068	6.7116	32	1.1875	6	26.9	3.2	23.7	265
30													58									30	0.2036	41	8.3476	10.8324	32	1.28125	9	28	4.3	23.7	256
30													58									40	0.2012	40	8.048	9.6096	32	1.25	8	27.2	3.5	23.7	257
30													57									50	0.1836	39	7.1604	8.2852	32	1.21875	7	27.1	3.4	23.7	253
30													60	135	75	95						60	0.1811	40	7.244	9.4488	32	1.25	8	27.2	3.5	23.7	251
30													59									75	0.1787	41	7.3267	10.6083	32	1.28125	9	26.7	3	23.7	254
30													59									90	0.1912	40	7.648	9.5296	32	1.25	8	26.5	2.8	23.7	254
30													57									120	0.1445	39	5.6355	8.0115	32	1.21875	7	27	3.3	23.7	256
30													60									150	0.1278	40	5.112	9.0224	32	1.25	8	26.9	3.2	23.7	266
30													59									180	0.1254	39	4.8906	7.8778	32	1.21875	7	26.9	3.2	23.7	264
30													58									210	0.109	40	4.36	8.872	32	1.25	8	26.9	3.2	23.7	270
30													59									240	0.0793	40	3.172	8.6344	32	1.25	8	27.5	3.8	23.7	274
30													63	145	80	101.667						300	0.0769	38	2.9222	6.4614	32	1.1875	6	26.8	3.1	23.7	265
31	2	2	0	0	1	0	0	3	46	1	88	179	82.2			91.67	27.4648	0.1	211	30	7.03	0	0	24	0	0	24	1	0	23.1	0	23.1	615	5111.48	0.00327413	0.0075454	0.00067106		6.31794	0.00157166
31													79.57									10	0.0241166	27	0.651148	3.07235	24	1.125	3	24.375	1.275	23.1	566
31													78.93									20	0.0380112	30	1.14033	6.22807	24	1.25	6	25.2	2.1	23.1	577
31													78.93									30	0.0731554	31	2.26782	7.51209	24	1.29167	7	25.4	2.3	23.1	565
31													76.08									40	0.107299	29	3.11168	5.5365	24	1.20833	5	24.35	1.25	23.1	575
31													77.67									50	0.10541	30	3.1623	6.63246	24	1.25	6	24.275	1.175	23.1	596
31													78.93			91.67						60	0.113645	29	3.2957	5.56822	24	1.20833	5	24.125	1.025	23.1	573
31													73.86									75	0.137055	29	3.97459	5.68527	24	1.20833	5	23.375	0.275	23.1	514
31													76.72									90	0.135137	28	3.78384	4.54055	24	1.16667	4	23.075	-0.025	23.1	582
31													76.08									120	0.154601	28	4.32884	4.61841	24	1.16667	4	22.975	-0.125	23.1	592
31													75.13									150	0.141911	28	3.97351	4.56764	24	1.16667	4	22.3	-0.8	23.1	554
31													77.03									180	0.150748	28	4.22095	4.60299	24	1.16667	4	22	-1.1	23.1	563
31													74.81									210	0.182292	28	5.10417	4.72917	24	1.16667	4	21.55	-1.55	23.1	605
31													76.4									240	0.136248	29	3.9512	5.68124	24	1.20833	5	22.175	-0.925	23.1	604
31													77.98			91.67						300	0.0971421	29	2.81712	5.48571	24	1.20833	5	23.5	0.4	23.1	582
32	0	0	2	1	1	0	0	3	75	0	80	167	64			85	28.6851	0.1	240	30	8	0	0	21.5	0	0	21.5	1	0	18.675	-0.025	18.7	278	1752.65	0.0132327	0.0132728	0.000655521		4.78657	0.000750459
32													61									10	0.0470019	24	1.12805	2.6175	21.5	1.11628	2.5	19.6	0.9	18.7	264
32													61									20	0.11207	28	3.13797	7.22846	21.5	1.30233	6.5	20.95	2.25	18.7	262
32													60									30	0.188553	30	5.65659	10.1027	21.5	1.39535	8.5	21.825	3.125	18.7	248
32													60									40	0.227959	30	6.83878	10.4377	21.5	1.39535	8.5	21	2.3	18.7	248
32													60									50	0.238466	29	6.91551	9.28849	21.5	1.34884	7.5	20.975	2.275	18.7	245
32													61			96.7						60	0.206207	29	5.98	9.04655	21.5	1.34884	7.5	20.7	2	18.7	246
32													60									75	0.189332	29	5.49063	8.91999	21.5	1.34884	7.5	20.75	2.05	18.7	248
32													59									90	0.158312	29	4.59104	8.68734	21.5	1.34884	7.5	20.975	2.275	18.7	239
32													59									120	0.12796	30	3.8388	9.58766	21.5	1.39535	8.5	21.2	2.5	18.7	247
32													59									150	0.114409	30	3.43226	9.47247	21.5	1.39535	8.5	21.575	2.875	18.7	259
32													58									180	0.0745064	30	2.23519	9.1333	21.5	1.39535	8.5	22.175	3.475	18.7	261
32													59									210	0.0722451	30	2.16735	9.11408	21.5	1.39535	8.5	21.8	3.1	18.7	265
32													57									240	0.0964685	29	2.79759	8.22351	21.5	1.34884	7.5	21.65	2.95	18.7	264
32													57			103.33						300	0.0729279	29	2.11491	8.04696	21.5	1.34884	7.5	21.8	3.1	18.7	274
33	0	0	2	0	1	0	0	3	56	1	100	190	71			93.33	27.7008	0.1	300	30	10	0	0	33.5	0	0	33.5	1	0	22.925	0.025	22.9	218.5	1202.14	0.00616101	0.0229494	0.000686913		7.03326	0.00178859
33													71									10	0.155158	34	5.27536	0.577579	33.5	1.01493	0.5	22.55	-0.35	22.9	197
33													73									20	0.231058	38	8.78019	5.53976	33.5	1.13433	4.5	23.35	0.45	22.9	189
33													71									30	0.292349	41	11.9863	9.69262	33.5	1.22388	7.5	24.6	1.7	22.9	185
33													71									40	0.290596	40	11.6238	8.38887	33.5	1.19403	6.5	23.65	0.75	22.9	185
33													70									50	0.288844	41	11.8426	9.66633	33.5	1.22388	7.5	24.05	1.15	22.9	186
33													70			90.33						60	0.287091	40	11.4836	8.36609	33.5	1.19403	6.5	23.7	0.8	22.9	185
33													70									75	0.292176	39	11.3949	7.10697	33.5	1.16418	5.5	24.05	1.15	22.9	181
33													69									90	0.293338	39	11.4402	7.11336	33.5	1.16418	5.5	22.75	-0.15	22.9	179
33													69									120	0.291585	38	11.0802	5.81213	33.5	1.13433	4.5	22.85	-0.05	22.9	181
33													73									150	0.267401	36	9.62643	3.1685	33.5	1.07463	2.5	23.15	0.25	22.9	186
33													73									180	0.214494	37	7.93629	4.25073	33.5	1.10448	3.5	24.3	1.4	22.9	194
33													70									210	0.173006	42	7.26624	9.97055	33.5	1.25373	8.5	25.45	2.55	22.9	199
33													73									240	0.107445	40	4.29781	7.19839	33.5	1.19403	6.5	25.3	2.4	22.9	211
33													71			99.33						300	0.198995	37	7.36283	4.19648	33.5	1.10448	3.5	23.35	0.45	22.9	191
34	0	0	1	0	1	0	0	3	28	0	95	195	76.5			81.67	24.9836	0.1	285	30	9.5	0	0	25	0	0	25	1	0	19.525	0.025	19.5	295	1979.94	0.014897	0.0152061	0.000687188		4.79755	0.000859
34													75									10	0.0670141	28	1.8764	3.20104	25	1.12	3	20.2	0.7	19.5	289
34													76									20	0.118259	32	3.78427	7.82781	25	1.28	7	22	2.5	19.5	271
34													77									30	0.181135	35	6.33972	11.8113	25	1.4	10	22.4	2.9	19.5	273
34													76									40	0.205689	35	7.19912	12.0569	25	1.4	10	21.6	2.1	19.5	263
34													75									50	0.204033	34	6.93712	10.8363	25	1.36	9	22.4	2.9	19.5	261
34													77			77.33						60	0.189164	35	6.62073	11.8916	25	1.4	10	22.2	2.7	19.5	259
34													75									75	0.105374	36	3.79348	12.1591	25	1.44	11	23.75	4.25	19.5	266
34													77									90	0.0699743	36	2.51907	11.7697	25	1.44	11	24.95	5.45	19.5	289
34													77									120	0.0324539	37	1.2008	12.3894	25	1.48	12	25.05	5.55	19.5	321
34													76									150	0.115688	35	4.04907	11.1569	25	1.4	10	22.75	3.25	19.5	275
34													75									180	0.138012	33	4.55439	9.1041	25	1.32	8	22.75	3.25	19.5	280
34													74									210	0.136378	33	4.50047	9.09102	25	1.32	8	22.175	2.675	19.5	271
34													74									240	0.134744	34	4.5813	10.2127	25	1.36	9	22.3	2.8	19.5	268
34													73			81.67						300	0.0826635	33	2.7279	8.66131	25	1.32	8	22.75	3.25	19.5	294
35	0	0	1	0	1	0	0	3	75	0	90	180	100			78.33	27.7778	0.1	270	30	9	0	0	21.5	0	0	21.5	1	0	17.3	0	17.3	492	4296.17	0.00362025	0.0133848	0.000671015		6.97689	0.000875201
35													98									10	0.022046	27	0.595242	5.62125	21.5	1.25581	5.5	19.05	1.75	17.3	468
35													99									20	0.0457685	25	1.14421	3.66019	21.5	1.16279	3.5	18.85	1.55	17.3	464
35													100									30	0.0787698	30	2.36309	9.16954	21.5	1.39535	8.5	19.35	2.05	17.3	448
35													99									40	0.116747	28	3.26891	7.25885	21.5	1.30233	6.5	19.6	2.3	17.3	447
35													98									50	0.127739	28	3.5767	7.3303	21.5	1.30233	6.5	19.15	1.85	17.3	447
35													99			78.33						60	0.125916	27	3.39975	6.19254	21.5	1.25581	5.5	19.75	2.45	17.3	445
35													101									75	0.109698	28	3.07155	7.21304	21.5	1.30233	6.5	18.8	1.5	17.3	442
35													101									90	0.107876	27.5	2.96658	6.64725	21.5	1.27907	6	18.625	1.325	17.3	442
35													97									120	0.121204	27	3.27252	6.16662	21.5	1.25581	5.5	18.45	1.15	17.3	437
35													98									150	0.10423	27	2.81421	6.07327	21.5	1.25581	5.5	18.25	0.95	17.3	424
35													96									180	0.0400318	29	1.16092	7.80024	21.5	1.34884	7.5	20.5	3.2	17.3	461
35													95									210	0.0496433	28	1.39001	6.82268	21.5	1.30233	6.5	18.3	1	17.3	451
35													96									240	0.0478456	28	1.33968	6.811	21.5	1.30233	6.5	19.35	2.05	17.3	460
35													95			86.67						300	0.0346778	27	0.9363	5.69073	21.5	1.25581	5.5	20.15	2.85	17.3	457
36	0	0	0	1	1	0	0	3	27	0	100	180	89.5			91.67	30.8642	0.1	300	30	10	0	0	29	0	0	29	1	0	22.45	-0.05	22.5	405	2315.79	0.00361667	0.01365	0.000639482		5.69187	0.000557231
36													88									10	0.074261	33	2.45061	4.29704	29	1.13793	4	23.4	0.9	22.5	379
36													89									20	0.132979	35	4.65428	6.79788	29	1.2069	6	24.8	2.3	22.5	379
36													89									30	0.167994	39	6.55178	11.6799	29	1.34483	10	26.35	3.85	22.5	379
36													91									40	0.175516	37	6.49408	9.40413	29	1.27586	8	25.35	2.85	22.5	361
36													89									50	0.173856	38	6.60654	10.5647	29	1.31034	9	25.1	2.6	22.5	354
36													92			95						60	0.181321	37	6.70887	9.45057	29	1.27586	8	25.25	2.75	22.5	354
36													90									75	0.177885	36	6.40386	8.24519	29	1.24138	7	25	2.5	22.5	354
36													89									90	0.166668	38	6.33339	10.5	29	1.31034	9	24.6	2.1	22.5	313
36													90									120	0.110535	39	4.31085	11.1053	29	1.34483	10	24.9	2.4	22.5	332
36													89									150	0.163141	39	6.36251	11.6314	29	1.34483	10	24.95	2.45	22.5	354
36													89									180	0.161156	37	5.96279	9.28925	29	1.27586	8	24.55	2.05	22.5	361
36													87									210	0.159348	36	5.73653	8.11544	29	1.24138	7	24.55	2.05	22.5	361
36													88			80						240	0.157687	38	5.9921	10.4192	29	1.31034	9	23.35	0.85	22.5	354
37	0	0	0		1	0	0	3	50	0	100	185	114			70	29.2184	0.1	300	30	10	0	0	16	0	0	16	1	0	12.575	-0.025	12.6	315	4863.04	0.00257034	0.0133984	0.000655155		7.22153	0.000715876
37													114									10	0.0134538	19	0.255622	3.04036	16	1.1875	3	14	1.4	12.6	149
37													115									20	0.0593206	21	1.24573	5.2966	16	1.3125	5	14.9	2.3	12.6	141
37													116									30	0.108288	23	2.49062	7.75801	16	1.4375	7	15.65	3.05	12.6	140
37													115									40	0.0822829	24	1.97479	8.65826	16	1.5	8	15.55	2.95	12.6	144
37													116									50	0.0778407	24	1.86818	8.62273	16	1.5	8	14.25	1.65	12.6	147
37													119			73.67						60	0.0303846	24	0.729231	8.24308	16	1.5	8	16.525	3.925	12.6	147
37													113									75	0.0998001	23	2.2954	7.6986	16	1.4375	7	15.675	3.075	12.6	140
37													113									90	0.100589	23	2.31356	7.70413	16	1.4375	7	14.7	2.1	12.6	137
37													113									120	0.11123	23	2.55828	7.77861	16	1.4375	7	14.575	1.975	12.6	124
37													112									150	0.109523	22	2.40951	6.65714	16	1.375	6	13.55	0.95	12.6	135
37													112									180	0.107816	22	2.37196	6.6469	16	1.375	6	14.275	1.675	12.6	141
37													110									210	0.0673756	22	1.48226	6.40425	16	1.375	6	14.35	1.75	12.6	139
37													108									240	0.0775327	23	1.78325	7.54273	16	1.4375	7	13.45	0.85	12.6	140
37													113			85						300	0.00545183	24	0.130844	8.04361	16	1.5	8	14.425	1.825	12.6	163
38	1	1	0	0	1	0	0	3	31	0	115	182	60			102.33	34.718	0.1	345	30	11.5	0	0	22.5	0	0	22.5	1	0	20.925	0.025	20.9	325	4161.42	0.00452644	0.00759633	0.000686948		5.74007	0.000589359
38													60									10	0.0405437	27	1.09468	4.68245	22.5	1.2	4.5	23.15	2.25	20.9	317
38													61									20	0.0859854	30	2.57956	8.14489	22.5	1.33333	7.5	23.55	2.65	20.9	310
38													59									30	0.162353	34	5.51999	13.3671	22.5	1.51111	11.5	25.05	4.15	20.9	319
38													61									40	0.160728	33	5.30403	12.1876	22.5	1.46667	10.5	25.025	4.125	20.9	322
38													60									50	0.143005	32	4.57616	10.8585	22.5	1.42222	9.5	25.35	4.45	20.9	314
38													60			91.67						60	0.173555	33	5.72733	12.3223	22.5	1.46667	10.5	24.575	3.675	20.9	312
38													59									75	0.179218	32	5.73499	11.2026	22.5	1.42222	9.5	23.45	2.55	20.9	316
38													60									90	0.136791	32	4.37732	10.7995	22.5	1.42222	9.5	23.75	2.85	20.9	293
38													61									120	0.175934	33	5.80584	12.3473	22.5	1.46667	10.5	23.05	2.15	20.9	334
38													59									150	0.161817	31	5.01634	9.87545	22.5	1.37778	8.5	23.65	2.75	20.9	310
38													61									180	0.201878	31	6.25823	10.216	22.5	1.37778	8.5	23.075	2.175	20.9	303
38													61									210	0.158603	31	4.91669	9.84812	22.5	1.37778	8.5	23.15	2.25	20.9	316
38													60									240	0.169419	32	5.42141	11.1095	22.5	1.42222	9.5	23.3	2.4	20.9	312
38													60			94.33						300	0.167794	32	5.36942	11.094	22.5	1.42222	9.5	24.475	3.575	20.9	312
39	0	0	0	2	1	0	0	3	40	1	105	166	75			73.33	38.1042	0.1	315	30	10.5	0	0	30	0	0	30	1	0	21.425	0	21.425	270	2689.27	0.00325524	0.0152667	0.000671038		6.43927	0.00059874
39													75									10	0.053414	32	1.70925	2.10683	30	1.06667	2	22.3	0.875	21.425
39													74									20	0.122051	36	4.39385	6.73231	30	1.2	6	23.65	2.225	21.425
39													72									30	0.177998	38	6.76392	9.42398	30	1.26667	8	24.25	2.825	21.425
39													74									40	0.127933	38	4.86146	9.02347	30	1.26667	8	24.4	2.975	21.425
39													74									50	0.156366	38	5.94191	9.25093	30	1.26667	8	23.45	2.025	21.425
39													75			73.33						60	0.154368	37	5.71162	8.08058	30	1.23333	7	23.85	2.425	21.425
39													71									75	0.140299	37	5.19107	7.98209	30	1.23333	7	23.55	2.125	21.425
39													73									90	0.176558	36	6.3561	7.05935	30	1.2	6	23.025	1.6	21.425
39													71									120	0.143348	39	5.59057	10.2901	30	1.3	9	23.3	1.875	21.425
39													72									150	0.124285	40	4.97141	11.2429	30	1.33333	10	23.85	2.425	21.425
39													71									180	0.135427	40	5.41708	11.3543	30	1.33333	10	23.8	2.375	21.425
39													72									210	0.123248	36	4.43693	6.73949	30	1.2	6	23.55	2.125	21.425
39													69									240	0.152427	38	5.79223	9.21942	30	1.26667	8	22.675	1.25	21.425
39													74			79.67						300	0.106677	39	4.1604	9.96009	30	1.3	9	23.75	2.325	21.425
40	0	0	0	0	1	0	0	3	50	1	73	167	34			88.67	26.1752	0.1	219	30	7.3	0	0	22	0	0	22	1	0	17.2	0	17.2	295	2304.85	0.00380758	0.0131955	0.000671046		4.75766	0.000931595
40													34									10	0.0417346	25	1.04336	3.1252	22	1.13636	3	18.2	1	17.2	300
40													33									20	0.102473	27	2.76677	5.51236	22	1.22727	5	18.7	1.5	17.2	291
40													35									30	0.147867	30	4.43601	9.18294	22	1.36364	8	20.35	3.15	17.2	285
40													34									40	0.133117	30	3.9935	9.06493	22	1.36364	8	19.95	2.75	17.2	278
40													34									50	0.142973	29	4.14622	8.00081	22	1.31818	7	20.05	2.85	17.2	283
40													34			88.67						60	0.128275	29	3.71998	7.89793	22	1.31818	7	19.8	2.6	17.2	277
40													34									75	0.123651	30	3.70954	8.98921	22	1.36364	8	19.75	2.55	17.2	282
40													34									90	0.121217	29	3.5153	7.84852	22	1.31818	7	19.65	2.45	17.2	278
40													33									120	0.130944	30	3.92833	9.04755	22	1.36364	8	19.45	2.25	17.2	278
40													34									150	0.116376	29	3.37491	7.81463	22	1.31818	7	19.95	2.75	17.2	289
40													34									180	0.151074	29	4.38114	8.05752	22	1.31818	7	19.55	2.35	17.2	296
40													33									210	0.0881852	30	2.64556	8.70548	22	1.36364	8	19.3	2.1	17.2	308
40													34									240	0.097302	29	2.82176	7.68111	22	1.31818	7	19.6	2.4	17.2	305
40													34			90						300	0.130963	29	3.79792	7.91674	22	1.31818	7	19.375	2.175	17.2	304
41	0	0	0	0	1	0	0	3	35	0	83	180	91			98	25.6173	0.1	249	30	8.3	0	0	25.5	0	0	25.5	1	0	19.2	0	19.2	305	2462.92	0.00562705	0.0104911	0.000671122		4.96849	0.00122972
41													90									10	0.062805	30	1.88415	4.78262	25.5	1.17647	4.5	20.95	1.75	19.2	112
41													90									20	0.110299	33	3.63988	8.32724	25.5	1.29412	7.5	22.2	3	19.2	116
41													90									30	0.133358	35	4.66752	10.7669	25.5	1.37255	9.5	22.9	3.7	19.2	113
41													90									40	0.131416	34	4.46814	9.61703	25.5	1.33333	8.5	22.6	3.4	19.2	107
41													88									50	0.251497	34	8.5509	10.6377	25.5	1.33333	8.5	22.175	2.975	19.2	107
41													91			94						60	0.172629	34	5.8694	9.96735	25.5	1.33333	8.5	22.025	2.825	19.2	104
41													91									75	0.17794	33	5.87203	8.83455	25.5	1.29412	7.5	21.725	2.525	19.2	109
41													92									90	0.194934	32	6.23787	7.76707	25.5	1.2549	6.5	21.75	2.55	19.2	104
41													92									120	0.101953	32	3.26249	7.16269	25.5	1.2549	6.5	21.825	2.625	19.2	103
41													91									150	0.135451	32	4.33443	7.38043	25.5	1.2549	6.5	21.225	2.025	19.2	106
41													91									180	0.0899658	34	3.05884	9.26471	25.5	1.33333	8.5	22.1	2.9	19.2	103
41													87									210	0.141359	32	4.5235	7.41884	25.5	1.2549	6.5	21.5	2.3	19.2	104
41													89									240	0.148083	33	4.88674	8.61062	25.5	1.29412	7.5	21.075	1.875	19.2	135
41													89			87.67						300	0.154925	31	4.80269	6.35209	25.5	1.21569	5.5	21.15	1.95	19.2	119
42	0	0	2	1	1	0	0	3	37	0	63	182	66			100.33	19.0194	0.1	189	30	6.3	0	0	26.5	0	0	26.5	1	0	18.8375	0.0005	18.837	236	3125.3	0.00278193	0.0078171	0.000671379		5.74527	0.000898488
42													68									10	0.0392514	29	1.13829	2.59813	26.5	1.09434	2.5	19.6	0.763	18.837	246
42													68									20	0.0443259	30	1.32978	3.65514	26.5	1.13208	3.5	21.05	2.213	18.837	225
42													68									30	0.124558	32	3.98584	6.18507	26.5	1.20755	5.5	21.7	2.863	18.837	224
42													69									40	0.128948	31	3.99737	5.08026	26.5	1.16981	4.5	21.05	2.213	18.837	201
42													66									50	0.0831802	32	2.66177	5.95749	26.5	1.20755	5.5	21.25	2.413	18.837	206
42													66			93						60	0.149952	32	4.79848	6.32474	26.5	1.20755	5.5	21.15	2.313	18.837	210
42													63									75	0.137242	32	4.39175	6.25483	26.5	1.20755	5.5	21.25	2.413	18.837	203
42													63									90	0.156229	32	4.99933	6.35926	26.5	1.20755	5.5	21.05	2.213	18.837	207
42													64									120	0.13703	31	4.24794	5.11664	26.5	1.16981	4.5	20.95	2.113	18.837	203
42													65									150	0.141108	32	4.51546	6.27609	26.5	1.20755	5.5	21.45	2.613	18.837	213
42													62									180	0.128431	31	3.98137	5.07794	26.5	1.16981	4.5	21.15	2.313	18.837	210
42													63									210	0.126203	32	4.0385	6.19412	26.5	1.20755	5.5	21.35	2.513	18.837	215
42													63									240	0.097378	32	3.1161	6.03558	26.5	1.20755	5.5	21.875	3.038	18.837	219
42													65			104.33						300	0.0951825	32	3.04584	6.0235	26.5	1.20755	5.5	21.825	2.988	18.837	222
43		0	0	0	1	0	0	3	41	0	130	182	89			77	39.2465	0.1	390	30	13	0	0	18	0	0	18	1	0	18.1	0	18.1	571	5269.21	0.00137008	0.00711485	0.000670841		7.3311	0.000633335
43													89									10	0.0477246	22	1.04994	4.1909	18	1.22222	4	20.15	2.05	18.1	572
43													91									20	0.0838014	25	2.09504	7.58661	18	1.38889	7	21.45	3.35	18.1	531
43													90									30	0.133759	28	3.74527	11.3376	18	1.55556	10	22.6	4.5	18.1	529
43													92									40	0.173793	27	4.6924	10.5641	18	1.5	9	21.85	3.75	18.1	496
43													92									50	0.143376	27	3.87114	10.2904	18	1.5	9	22.1	4	18.1	509
43													92			80.67						60	0.157745	27	4.25911	10.4197	18	1.5	9	21.975	3.875	18.1	498
43													90									75	0.126536	27	3.41647	10.1388	18	1.5	9	21.85	3.75	18.1	516
43													91									90	0.166304	27	4.49022	10.4967	18	1.5	9	21.7	3.6	18.1	488
43													91									120	0.136072	27	3.67395	10.2246	18	1.5	9	21.95	3.85	18.1	519
43													91									150	0.1792	26	4.6592	9.4336	18	1.44444	8	21.775	3.675	18.1	494
43													91									180	0.204741	25	5.11852	8.43319	18	1.38889	7	20.475	2.375	18.1	485
43													93									210	0.150321	26	3.90834	9.20256	18	1.44444	8	21.025	2.925	18.1	507
43													91									240	0.133264	25	3.33161	7.93285	18	1.38889	7	20.95	2.85	18.1	467
43													87			76						300	0.11625	27	3.13874	10.0462	18	1.5	9	21	2.9	18.1	497
44	1	1	0	0	1	0	0	3	44	0	87	180	78.5			97.67	26.8519	0.1	261	30	8.7	0	0	23.5	0	0	23.5	1	0	17.525	0.005	17.52	154	2752.92	0.0064916	0.00708063	0.00067435		4.8583	0.00104053
44													77									10	0.0767919	27	2.07338	3.76877	23.5	1.14894	3.5	19	1.48	17.52	146
44													78									20	0.11853	30	3.55589	7.27044	23.5	1.2766	6.5	20	2.48	17.52	139
44													80									30	0.162378	32	5.1961	9.88021	23.5	1.3617	8.5	20.75	3.23	17.52	132
44													82									40	0.180468	34	6.13591	12.3949	23.5	1.44681	10.5	20.25	2.73	17.52	131
44													82									50	0.199226	32	6.37524	10.1934	23.5	1.3617	8.5	19.675	2.155	17.52	126
44													81			94.33						60	0.204612	32	6.54757	10.2392	23.5	1.3617	8.5	19.9	2.38	17.52	125
44													82									75	0.211447	32	6.7663	10.2973	23.5	1.3617	8.5	19.5	1.98	17.52	135
44													83									90	0.2095	32	6.70401	10.2808	23.5	1.3617	8.5	19.55	2.03	17.52	134
44													82									120	0.21824	31	6.76543	9.1368	23.5	1.31915	7.5	19.35	1.83	17.52	131
44													83									150	0.227153	31	7.04174	9.20365	23.5	1.31915	7.5	19.05	1.53	17.52	130
44													84									180	0.18601	31	5.76629	8.89507	23.5	1.31915	7.5	19.525	2.005	17.52	140
44													85									210	0.245465	31	7.60941	9.34099	23.5	1.31915	7.5	18.75	1.23	17.52	135
44													86									240	0.221312	30	6.63937	7.93853	23.5	1.2766	6.5	19	1.48	17.52	140
44													87			84.67						300	0.123324	30	3.69972	7.30161	23.5	1.2766	6.5	19.075	1.555	17.52	148
45	0	0	0	1	1	0	0	3	42	0	116.5	188	79			76.33	32.9617	0.1	349.5	30	11.7	0	0	23	0	0	23	1	0	18.6	0	18.6	685	3748.84	0.00306398	0.0148806	0.000670936		6.78141	0.000535735
45													78									10	0.0507559	29	1.47192	6.30454	23	1.26087	6	20.8	2.2	18.6	687
45													78									20	0.099886	32	3.19635	9.89897	23	1.3913	9	22.2	3.6	18.6	666
45													78									30	0.123906	32	3.96498	10.1151	23	1.3913	9	22.2	3.6	18.6	638
45													80									40	0.109481	31	3.39391	8.87585	23	1.34783	8	21.4	2.8	18.6	613
45													79									50	0.110169	32	3.5254	9.99152	23	1.3913	9	21.7	3.1	18.6	609
45													78			83.33						60	0.121367	31	3.76239	8.97094	23	1.34783	8	21.4	2.8	18.6	603
45													80									75	0.116352	31	3.60692	8.93082	23	1.34783	8	21.5	2.9	18.6	617
45													80									90	0.127944	32	4.09421	10.1515	23	1.3913	9	21.3	2.7	18.6	649
45													78									120	0.115398	32	3.69272	10.0386	23	1.3913	9	20.8	2.2	18.6	615
45													80									150	0.0865132	31	2.68191	8.69211	23	1.34783	8	21.1	2.5	18.6	623
45													83									180	0.0849895	32	2.71966	9.76491	23	1.3913	9	21.5	2.9	18.6	645
45													80									210	0.110729	32	3.54333	9.99656	23	1.3913	9	21.1	2.5	18.6	626
45													81									240	0.0943956	31	2.92626	8.75516	23	1.34783	8	21.2	2.6	18.6	639
45													79			85.33						300	0.0928718	32	2.9719	9.83585	23	1.3913	9	21.2	2.6	18.6	645
46	1			0	0	1	0	2	47	1	62	177	73			90	19.79	0.1	186	30	6.2	0	0	39	0	0	39	1	0	23.75	0	23.8	192	3429.76	0.0068761	0.0104142	0.000671121		5.97665	0.00409063
46																						10	0.0251	43	1.0793	4.1004	39	1.10256	4				189
46																						20	0.0444	42	1.8648	3.1332	39	1.07692	3				187
46																						30	0.0925	44	4.07	5.4625	39	1.12821	5				183
46																						40	0.0993	44	4.3692	5.4965	39	1.12821	5				181
46																						50	0.0918	43	3.9474	4.3672	39	1.10256	4				175
46																51						60	0.0562	45	2.529	6.3372	39	1.15385	6				196
46																						75	0.0766	45	3.447	6.4596	39	1.15385	6				184
46																						90	0.0978	43	4.2054	4.3912	39	1.10256	4				182
46																						120	0.1196	41	4.9036	2.2392	39	1.05128	2				171
46																						150	0.0972	41	3.9852	2.1944	39	1.05128	2				168
46																						180	0.1042	44	4.5848	5.521	39	1.12821	5				174
46																						210	0.0966	41	3.9606	2.1932	39	1.05128	2				179
46																						240	0.0889	40	3.556	1.0889	39	1.02564	1				175
46													94			59						259	0.0669	41	2.7429	2.1338	39	1.05128	2	26.05	2.25	23.8	188
47	2	2		0	0	1	0	2	24	0	91	170	65			57	31.4879	0.1	273	30	9.1	0	0	36	0	0	36	1	0	22.8	0	22.8	182	5121.84	0.0024337	0.0109034	0.000670799		8.37417	0.000740257
47																						10	0.0361	38	1.3718	2.0722	36	1.05556	2				180
47																						20	0.0808	39	3.1512	3.2424	36	1.08333	3				184
47																						30	0.114	43	4.902	7.798	36	1.19444	7				176
47																						40	0.1343	42	5.6406	6.8058	36	1.16667	6				169
47																						50	0.1261	41	5.1701	5.6305	36	1.13889	5				170
47																68						60	0.0629	42	2.6418	6.3774	36	1.16667	6				198
47																						75	0.0549	41	2.2509	5.2745	36	1.13889	5				192
47																						90	0.0735	40	2.94	4.294	36	1.11111	4				185
47																						120	0.079	41	3.239	5.395	36	1.13889	5				179
47																						150	0.0708	41	2.9028	5.354	36	1.13889	5				211
47																						180	0.104	40	4.16	4.416	36	1.11111	4				180
47																						210	0.1387	43	5.9641	7.9709	36	1.19444	7				184
47																						240	0.1751	42	7.3542	7.0506	36	1.16667	6				191
47																54						300	0.1367	40	5.468	4.5468	36	1.11111	4	25.4	2.6	22.8	189
49	0	0		1	0	1	0	2	56	1	55	159	70			68	21.7555	0.1	165	30	5.5	0	0	34.5	0	0	34.5	1	0	22.7	0	22.7	211	2106	0.0174324	0.0139198	0.00067125		4.25651	0.00114821
49													66									10	0.0099	37	0.3663	2.52475	34.5	1.07246	2.5				200
49																						20	0.0614	40	2.456	5.8377	34.5	1.15942	5.5				240
49																						30	0.1167	41	4.7847	7.25855	34.5	1.18841	6.5				224
49																						40	0.1133	41	4.6453	7.23645	34.5	1.18841	6.5				204
49																						50	0.1251	42	5.2542	8.43825	34.5	1.21739	7.5				231
49																61						60	0.1064	40	4.256	6.0852	34.5	1.15942	5.5				216
49																						75	0.1029	40	4.116	6.06595	34.5	1.15942	5.5				240
49																						90	0.0846	39	3.2994	4.8807	34.5	1.13043	4.5				245
49																						120	0.0811	41	3.3251	7.02715	34.5	1.18841	6.5				246
49																						150	0.0489	41	2.0049	6.81785	34.5	1.18841	6.5				249
49																						180	0.0316	42	1.3272	7.737	34.5	1.21739	7.5				253
49																						210	0.0706	40	2.824	5.8883	34.5	1.15942	5.5				230
49																						240	0.0671	41	2.7511	6.93615	34.5	1.18841	6.5				244
49													74			59						300	0.0494	41	2.0254	6.8211	34.5	1.18841	6.5	25.6	2.9	22.7	272
50	0	0		0	0	1	0	2	65	0	80	179	81			84	24.968	0.1	240	30	8	0	0	35.5	0	0	35.5	1	0	24.5	0	24.5	261	5495.53	0.0123334	0.0314502	0.000671193		6.56387	0.00154729
50																						10	0.0567	38	2.1546	2.64175	35.5	1.07042	2.5				258
50																						20	0.0298	40	1.192	4.6341	35.5	1.12676	4.5				267
50																						30	0.0552	43	2.3736	7.914	35.5	1.21127	7.5				276
50																						40	0.0545	44	2.398	8.96325	35.5	1.23944	8.5				277
50																						50	0.0672	43	2.8896	8.004	35.5	1.21127	7.5				273
50																59						60	0.0397	41	1.6277	5.71835	35.5	1.15493	5.5				270
50																						75	0.0657	42	2.7594	6.92705	35.5	1.1831	6.5				259
50																						90	0.0514	40	2.056	4.7313	35.5	1.12676	4.5				274
50																						120	-0.0019	41	-0.0779	5.48955	35.5	1.15493	5.5				276
50																						150	-0.0034	41	-0.1394	5.4813	35.5	1.15493	5.5				282
50																						180	0.0614	41	2.5174	5.8377	35.5	1.15493	5.5				257
50																						210	-0.0906	43	-3.8958	6.8205	35.5	1.21127	7.5				300
50																						240	-0.0336	38	-1.2768	2.416	35.5	1.07042	2.5				259
50													88			78						300	-0.0718	41	-2.9438	5.1051	35.5	1.15493	5.5	27.4	4.9	24.5	274
51	1	1		0	0	1	0	2	51	1	73	173	76			65	24.3911	0.1	219	30	7.3	0	0	35	0	0	35	1	0	21.3	0	21.3	208	2040.63	0.00326691	0.0143884	0.000670841		6.32943	0.00274333
51																						10	0.0805	39	3.1395	4.322	35	1.11429	4				187
51																						20	0.132	39	5.148	4.528	35	1.11429	4				182
51																						30	0.203	40	8.12	6.015	35	1.14286	5				176
51																						40	0.135	41	5.535	6.81	35	1.17143	6				191
51																						50	0.1747	41	7.1627	7.0482	35	1.17143	6				173
51																69						60	0.1685	41	6.9085	7.011	35	1.17143	6				176
51																						75	0.1623	40	6.492	5.8115	35	1.14286	5				175
51																						90	0.1717	39	6.6963	4.6868	35	1.11429	4				174
51																						120	0.2303	39	8.9817	4.9212	35	1.11429	4				158
51																						150	0.1912	39	7.4568	4.7648	35	1.11429	4				175
51																						180	0.1691	39	6.5949	4.6764	35	1.11429	4				186
51																						210	0.1947	38	7.3986	3.5841	35	1.08571	3				190
51																						240	0.1414	37	5.2318	2.2828	35	1.05714	2				201
51													71			61						300	0.182	38	6.916	3.546	35	1.08571	3	23.4	2.1	21.3	188
52	1	1		0	0	1	0	2	47	1	65	170	70			100	22.4913	0.1	195	30	6.5	0	0	38.5	0	0	38.5	1	0	24.4	0	24.4	210	2423.82	0.00827096	0.0140824	0.000670999		4.53412	0.00110996
52																						10	0.0666	41	2.7306	2.6665	38.5	1.06494	2.5				198
52																						20	0.1079	44	4.7476	6.09345	38.5	1.14286	5.5				182
52																						30	0.1191	47	5.5977	9.51235	38.5	1.22078	8.5				186
52																						40	0.1144	44	5.0336	6.1292	38.5	1.14286	5.5				200
52																						50	0.0941	45	4.2345	7.11165	38.5	1.16883	6.5				216
52																83						60	0.1051	46	4.8346	8.28825	38.5	1.19481	7.5				199
52																						75	0.1163	46	5.3498	8.37225	38.5	1.19481	7.5				183
52																						90	0.1116	45	5.022	7.2254	38.5	1.16883	6.5				192
52																						120	0.0912	47	4.2864	9.2752	38.5	1.22078	8.5				186
52																						150	0.0865	47	4.0655	9.23525	38.5	1.22078	8.5				202
52																						180	0.1296	44	5.7024	6.2128	38.5	1.14286	5.5				193
52																						210	0.1249	46	5.7454	8.43675	38.5	1.19481	7.5				198
52																						240	0.1202	43	5.1686	5.0409	38.5	1.11688	4.5				203
52													73			68						300	0.0994	45	4.473	7.1461	38.5	1.16883	6.5	28.2	3.8	24.4	200
53	1	1		1	0	1	0	2	27	0	65	172	107			64	21.9713	0.1	195	30	6.5	0	0	36.5	0	0	36.5	1	0	23.6	0	23.6	201	1206.11	0.00872871	0.0139542	0.000671049		4.66536	0.00062747
53																						10	0.2313	40	9.252	4.30955	36.5	1.09589	3.5				190
53																						20	0.1394	41	5.7154	5.1273	36.5	1.12329	4.5				186
53																						30	0.195	43	8.385	7.7675	36.5	1.17808	6.5				183
53																						40	0.2227	43	9.5761	7.94755	36.5	1.17808	6.5				179
53																						50	0.3002	42	12.6084	7.1511	36.5	1.15068	5.5				172
53																55						60	0.2019	43	8.6817	7.81235	36.5	1.17808	6.5				180
53																						75	0.2456	43	10.5608	8.0964	36.5	1.17808	6.5				175
53																						90	0.2271	44	9.9924	9.20325	36.5	1.20548	7.5				165
53																						120	0.1787	42	7.5054	6.48285	36.5	1.15068	5.5				197
53																						150	0.1613	42	6.7746	6.38715	36.5	1.15068	5.5				185
53																						180	0.2031	44	8.9364	9.02325	36.5	1.20548	7.5				177
53																						210	0.263	43	11.309	8.2095	36.5	1.17808	6.5				189
53																						240	0.2601	43	11.1843	8.19065	36.5	1.17808	6.5				193
53													87			67						300	0.1949	43	8.3807	7.76685	36.5	1.17808	6.5	25.5	1.9	23.6	200
54	2	2		0	0	1	0	2	73	1	45	163	71			70	16.937	0.1	135	30	4.5	0	0	35.5	0	0	35.5	1	0	20.8	0	20.8	194	2183.59	0.0036037	0.00844557	0.000670972		3.56573	0.00209796
54																						10	0.0396	39	1.5444	3.6386	35.5	1.09859	3.5				188
54																						20	0.0745	40	2.98	4.83525	35.5	1.12676	4.5				188
54																						30	0.0966	42	4.0572	7.1279	35.5	1.1831	6.5				174
54																						40	0.1344	41	5.5104	6.2392	35.5	1.15493	5.5				160
54																						50	0.1282	42	5.3844	7.3333	35.5	1.1831	6.5				161
54																66						60	0.122	43	5.246	8.415	35.5	1.21127	7.5				162
54																						75	0.1159	41	4.7519	6.13745	35.5	1.15493	5.5				168
54																						90	0.1097	43	4.7171	8.32275	35.5	1.21127	7.5				158
54																						120	0.1485	40	5.94	5.16825	35.5	1.12676	4.5				157
54																						150	0.1271	40	5.084	5.07195	35.5	1.12676	4.5				165
54																						180	0.1359	40	5.436	5.11155	35.5	1.12676	4.5				164
54																						210	0.1604	40	6.416	5.2218	35.5	1.12676	4.5				173
54																						240	0.1541	40	6.164	5.19345	35.5	1.12676	4.5				172
54													76			88						280	0.1634	39	6.3726	4.0719	35.5	1.09859	3.5	22.85	2.05	20.8	151
55	1	1		1	0	1	0	2	64	1	63	169	68			53	22.0581	0.1	189	30	6.3	0	0	36	0	0	36	1	0	23.05	0	23.05	194	1673.54	0.011587	0.0160871	0.000671182		4.64092	0.00102923
55																						10	0.0433	37	1.6021	1.0433	36	1.02778	1				182
55																						20	0.0967	41	3.9647	5.4835	36	1.13889	5				181
55																						30	0.1541	43	6.6263	8.0787	36	1.19444	7				171
55																						40	0.1661	42	6.9762	6.9966	36	1.16667	6				172
55																						50	0.1622	43	6.9746	8.1354	36	1.19444	7				187
55																73						60	0.1744	42	7.3248	7.0464	36	1.16667	6				175
55																						75	0.1704	41	6.9864	5.852	36	1.13889	5				173
55																						90	0.1346	43	5.7878	7.9422	36	1.19444	7				180
55																						120	0.1307	43	5.6201	7.9149	36	1.19444	7				181
55																						150	0.1114	43	4.7902	7.7798	36	1.19444	7				189
55																						180	0.0925	43	3.9775	7.6475	36	1.19444	7				185
55																						210	0.1035	44	4.554	8.828	36	1.22222	8				191
55																						240	0.1148	41	4.7068	5.574	36	1.13889	5				181
55													66			67						280	0.0957	42	4.0194	6.5742	36	1.16667	6	24.18	1.13	23.05	188
56	0	0		0	0	1	0	2	34	1	63	158	88			75	25.2363	0.1	189	30	6.3	0	0	35	0	0	35	1	0	21.08	0	21.08	136	1488.32	0.00998635	0.0135962	0.000671105		3.86467	0.00109384
56																						10	0.0375	38	1.425	3.1125	35	1.08571	3				140
56																						20	0.1364	40	5.456	5.682	35	1.14286	5				124
56																						30	0.1977	43	8.5011	9.5816	35	1.22857	8				115
56																						40	0.2117	41	8.6797	7.2702	35	1.17143	6				111
56																						50	0.16	43	6.88	9.28	35	1.22857	8				110
56																70						60	0.1734	44	7.6296	10.5606	35	1.25714	9				118
56																						75	0.1708	44	7.5152	10.5372	35	1.25714	9				121
56																						90	0.2009	43	8.6387	9.6072	35	1.22857	8				117
56																						120	0.1655	43	7.1165	9.324	35	1.22857	8				133
56																						150	0.179	43	7.697	9.432	35	1.22857	8				131
56																						180	0.1603	41	6.5723	6.9618	35	1.17143	6				137
56																						210	0.1737	41	7.1217	7.0422	35	1.17143	6				119
56																						240	0.155	41	6.355	6.93	35	1.17143	6				127
56													78			70						300	0.0912	43	3.9216	8.7296	35	1.22857	8	22.9	1.82	21.08	138
57				0	0	1	0	2	56	1	68	173	61			68	22.7204	0.1	204	30	6.8	0	0	39.5	0	0	39.5	1	0	21.13	0	21.13	233	3101.76	0.00738185	0.00857197	0.000671125		4.90599	0.00234857
57																						10	0.0087	40	0.348	0.50435	39.5	1.01266	0.5				221
57																						20	0.0706	42	2.9652	2.6765	39.5	1.06329	2.5				206
57																						30	0.0803	46	3.6938	7.02195	39.5	1.16456	6.5				219
57																						40	0.0902	48	4.3296	9.2667	39.5	1.21519	8.5				220
57																						50	0.1291	48	6.1968	9.59735	39.5	1.21519	8.5				209
57																75						60	0.1106	49	5.4194	10.5507	39.5	1.24051	9.5				201
57																						75	0.1505	43	6.4715	4.02675	39.5	1.08861	3.5				207
57																						90	0.1465	47	6.8855	8.59875	39.5	1.18987	7.5				215
57																						120	0.1276	45	5.742	6.2018	39.5	1.13924	5.5				237
57																						150	0.109	45	4.905	6.0995	39.5	1.13924	5.5				245
57																						180	0.1049	45	4.7205	6.07695	39.5	1.13924	5.5				235
57																						210	0.1153	45	5.1885	6.13415	39.5	1.13924	5.5				221
57																						240	0.1258	44	5.5352	5.0661	39.5	1.11392	4.5				223
57													61			64						300	0.1071	41	4.3911	1.66065	39.5	1.03797	1.5	25.2	4.07	21.13	243
58	0	0		0	0	1	0	2	34	1	70	175	72			63	22.8571	0.1	210	30	7	0	0	35.5	0	0	35.5	1	0	18.85	0	18.5	223	3261.91	0.011096	0.0109506	0.00067126		5.08529	0.00121563
58																						10	0.0285	39	1.1115	3.59975	35.5	1.09859	3.5				221
58																						20	0.0513	40	2.052	4.73085	35.5	1.12676	4.5				214
58																						30	0.0748	42	3.1416	6.9862	35.5	1.1831	6.5				217
58																						40	0.0992	41	4.0672	6.0456	35.5	1.15493	5.5				211
58																						50	0.1098	43	4.7214	8.3235	35.5	1.21127	7.5				210
58																70						60	0.0918	44	4.0392	9.2803	35.5	1.23944	8.5				214
58																						75	0.1168	43	5.0224	8.376	35.5	1.21127	7.5				213
58																						90	0.1131	43	4.8633	8.34825	35.5	1.21127	7.5				213
58																						120	0.095	42	3.99	7.1175	35.5	1.1831	6.5				217
58																						150	0.0773	42	3.2466	7.00245	35.5	1.1831	6.5				222
58																						180	0.0736	41	3.0176	5.9048	35.5	1.15493	5.5				223
58																						210	0.0699	41	2.8659	5.88445	35.5	1.15493	5.5				226
58																						240	0.0801	43	3.4443	8.10075	35.5	1.21127	7.5				221
58													62			72						300	0.0764	41	3.1324	5.9202	35.5	1.15493	5.5	21.35	2.85	18.5	222
59	0	0		0	0	1	0	2	20	0	112	189	78			69	31.3541	0.1	336	30	11.2	0	0	40.5	0	0	40.5	1	0	26.1	0	21.6	149	5151.43	0.00331449	0.029506	0.000670902		6.84088	0.0012983
59																						10	-0.0194	44	-0.8536	3.4321	40.5	1.08642	3.5				142
59																						20	0.0678	47	3.1866	6.9407	40.5	1.16049	6.5				139
59																						30	0.1081	50	5.405	10.5269	40.5	1.23457	9.5				137
59																						40	0.1079	51	5.5029	11.6329	40.5	1.25926	10.5				141
59																						50	0.0936	51	4.7736	11.4828	40.5	1.25926	10.5				134
59																62						60	0.0393	50	1.965	9.87335	40.5	1.23457	9.5				144
59																						75	0.0647	51	3.2997	11.1793	40.5	1.25926	10.5				138
59																						90	0.0373	45	1.6785	4.66785	40.5	1.11111	4.5				136
59																						120	0.1331	48	6.3888	8.49825	40.5	1.18519	7.5				131
59																						150	0.0899	48	4.3152	8.17425	40.5	1.18519	7.5				133
59																						180	0.0481	49	2.3569	8.90885	40.5	1.20988	8.5				131
59																						210	0.0336	45	1.512	4.6512	40.5	1.11111	4.5				127
59																						240	-0.0064	46	-0.2944	5.4648	40.5	1.1358	5.5				152
59													77			63						300	-0.0331	49	-1.6219	8.21865	40.5	1.20988	8.5	25.9	4.3	21.6	144
60	1	0		0	0	1	0	2	39	1	80	169	55			74	28.0102	0.1	240	30	8	0	0	35	0	0	35	1	0	18.23	0	18.23	183	3226.87	0.00954219	0.0086193	0.000671231		5.15593	0.001461
60																						10	0.0247	38	0.9386	3.0741	35	1.08571	3				189
60																						20	0.0787	41	3.2267	6.4722	35	1.17143	6				178
60																						30	0.1062	43	4.5666	8.8496	35	1.22857	8				184
60																						40	0.1193	44	5.2492	10.0737	35	1.25714	9				187
60																						50	0.1328	42	5.5776	7.9296	35	1.2	7				175
60																62						60	0.1309	42	5.4978	7.9163	35	1.2	7				177
60																						75	0.0987	43	4.2441	8.7896	35	1.22857	8				184
60																						90	0.127	43	5.461	9.016	35	1.22857	8				187
60																						120	0.1251	42	5.2542	7.8757	35	1.2	7				188
60																						150	0.1232	42	5.1744	7.8624	35	1.2	7				191
60																						180	0.1213	42	5.0946	7.8491	35	1.2	7				194
60																						210	0.1194	41	4.8954	6.7164	35	1.17143	6				180
60																						240	0.1486	40	5.944	5.743	35	1.14286	5				177
60													59			77						300	0.0858	41	3.5178	6.5148	35	1.17143	6		2.77	18.23	176
61	2	2		0	0	1	0	2	56	0	80	189	98			73	22.3958	0.1	240	30	8	0	0	35.5	0	0	35.5	1	0	22	0	22	273	3435.44	0.00850629	0.00498461	0.00067129		5.44697	0.00085011
61																						10	0.0847	37	3.1339	1.62705	35.5	1.04225	1.5				257
61																						20	0.0831	39	3.2409	3.79085	35.5	1.09859	3.5				253
61																						30	0.1244	41	5.1004	6.1842	35.5	1.15493	5.5				254
61																						40	0.1227	43	5.2761	8.42025	35.5	1.21127	7.5				263
61																						50	0.1066	43	4.5838	8.2995	35.5	1.21127	7.5				264
61																68						60	0.0908	45	4.086	10.3626	35.5	1.26761	9.5				270
61																						75	0.1033	43	4.4419	8.27475	35.5	1.21127	7.5				272
61																						90	0.1017	44	4.4748	9.36445	35.5	1.23944	8.5				267
61																						120	0.1902	45	8.559	11.3069	35.5	1.26761	9.5				271
61																						150	0.1575	45	7.0875	10.9962	35.5	1.26761	9.5				263
61																						180	0.1868	41	7.6588	6.5274	35.5	1.15493	5.5				262
61																						210	0.1852	43	7.9636	8.889	35.5	1.21127	7.5				265
61																						240	0.1526	40	6.104	5.1867	35.5	1.12676	4.5				264
61													92			66						300	0.1211	40	4.844	5.04495	35.5	1.12676	4.5	23.9	1.9	22	274
62	0	0	0	0	0	0	0	0	24	1	66.1	171	88			80.6667	22.6052	0.1	198.3	30	6.61	0	0	38	0	0	38	1	0	23.6	0	23.6	176	3531.58	0.00608395	0.0136739	0.000671097		5.15565	0.00213968
62													85									10	-0.00481874	40	-0.19275	1.99036	38	1.05263	2	25.6	2	23.6	172
62													84									20	0.0441315	44	1.94179	6.26479	38	1.15789	6	25.9	2.3	23.6	156
62													85									30	0.0668444	45	3.008	7.46791	38	1.18421	7	27.85	4.25	23.6	160
62													86									40	0.104527	45	4.7037	7.73169	38	1.18421	7	27.25	3.65	23.6	149
62													84									50	0.081636	45	3.67362	7.57145	38	1.18421	7	27.4	3.8	23.6	145
62													84			79.3333						60	0.0791536	43	3.40361	5.39577	38	1.13158	5	27	3.4	23.6	155
62													84									75	0.0556331	44	2.44785	6.3338	38	1.15789	6	27.4	3.8	23.6	167
62													85									90	0.0726535	45	3.26941	7.50857	38	1.18421	7	26.95	3.35	23.6	160
62													84									120	0.0412475	44	1.81489	6.24749	38	1.15789	6	26.9	3.3	23.6	159
62													81			74.3333						150	0.0294905	43	1.26809	5.14745	38	1.13158	5	26	2.4	23.6	155
62													81									180	0.0552744	43	2.3768	5.27637	38	1.13158	5	26.35	2.75	23.6	158
62													83									240	0.0507446	42	2.13127	4.20298	38	1.10526	4	25.725	2.125	23.6	171
62													82									300	0.0221763	42	0.931405	4.08871	38	1.10526	4	27.275	3.675	23.6	171
62													81			75						360	0.0419095	42	1.7602	4.16764	38	1.10526	4	25.9	2.3	23.6	173
63	0	0	0	0	0	0	0	0	23	1	77	170	89			96	26.6436	0.1	231	30	7.7	0	0	38	0	0	38	1	0	25.4	0	25.4	213.5	1344.79	0.00522814	0.0172899	0.000671059		4.6089	0.00108326
63													86									10	0.101	40	4.04	2.202	38	1.05263	2	24.9	-0.5	25.4	196
63													89									20	0.151	43	6.493	5.755	38	1.13158	5	25.7	0.3	25.4	195
63													88									30	0.205	46	9.43	9.64	38	1.21053	8	27.75	2.35	25.4	180
63													88									40	0.242	45	10.89	8.694	38	1.18421	7	27.6	2.2	25.4	181
63													87									50	0.229	47	10.763	11.061	38	1.23684	9	27.4	2	25.4	180
63													87			92.6667						60	0.227	46	10.442	9.816	38	1.21053	8	27.15	1.75	25.4	184
63													83									75	0.103	49	5.047	12.133	38	1.28947	11	29.8	4.4	25.4	202
63													83									90	0.182	45	8.19	8.274	38	1.18421	7	27.4	2	25.4	194
63													86									120	0.18	45	8.1	8.26	38	1.18421	7	27.45	2.05	25.4	196
63													83			94.3333						150	0.15	47	7.05	10.35	38	1.23684	9	26.3	0.9	25.4	198
63													86									180	0.184	44	8.096	7.104	38	1.15789	6	26.8	1.4	25.4	194
63													85									240	0.218	44	9.592	7.308	38	1.15789	6	25.9	0.5	25.4	189
63													81									300	0.133	45	5.985	7.931	38	1.18421	7	26.9	1.5	25.4	202
63													82			93.6667						360	0.177	44	7.788	7.062	38	1.15789	6	26.5	1.1	25.4	196
64	0	0	1	1	0	0	0	0	25	0	94	202	97			101.667	23.037	0.1	282	30	9.4	0	0	40	0	0	40	1	0	24	0	24	166	3650.9	0.00305152	0.017591	0.000670928		10.9485	0.00092614
64													93									10	0.0360946	40	1.44378	0	40	1	0	24.65	0.65	24	160
64													96									20	0.0673914	43	2.89783	3.20217	40	1.075	3	25.05	1.05	24	158
64													98									30	0.116389	44	5.1211	4.46555	40	1.1	4	25.8	1.8	24	160
64													99									40	0.0968285	45	4.35728	5.48414	40	1.125	5	27.3	3.3	24	156
64													99									50	0.11323	45	5.09535	5.56615	40	1.125	5	25.95	1.95	24	155
64													97			95						60	0.111651	45	5.02429	5.55825	40	1.125	5	25.9	1.9	24	157
64													96									75	0.0912349	44	4.01434	4.36494	40	1.1	4	26.15	2.15	24	157
64													97									90	0.0732949	44	3.22498	4.29318	40	1.1	4	26.3	2.3	24	158
64													97									120	0.0881036	43	3.78846	3.26431	40	1.075	3	26.3	2.3	24	156
64													96			103.333						150	0.0702108	43	3.01906	3.21063	40	1.075	3	25.55	1.55	24	157
64													94									180	0.068657	44	3.02091	4.27463	40	1.1	4	26	2	24	157
64													93									240	0.0820985	44	3.61233	4.32839	40	1.1	4	25.8	1.8	24	176
64													93									300	0.0402827	44	1.77244	4.16113	40	1.1	4	26.4	2.4	24	172
64													93			113						360	0.0310599	45	1.3977	5.1553	40	1.125	5	26.6	2.6	24	177
65	0	0	1	0	0	0	0	0	58	1	63	153	91			117.333	26.9127	0.1	189	30	6.3	0	0	37	0	0	37	1	0	24.4	0	24.4	200.5	1963.43	0.0115121	0.0142467	0.000671226		3.53723	0.00125224
65													90									10	0.0292976	39	1.14261	2.0586	37	1.05405	2	26.8	2.4	24.4	193
65													90									20	0.0846437	42	3.55504	5.42322	37	1.13514	5	28	3.6	24.4	193
65													91									30	0.126084	47	5.92594	11.2608	37	1.27027	10	29.3	4.9	24.4	184
65													89									40	0.159967	46	7.35848	10.4397	37	1.24324	9	29.2	4.8	24.4	155
65													88									50	0.147572	46	6.78831	10.3281	37	1.24324	9	28.8	4.4	24.4	181
65													88			132.667						60	0.12627	46	5.80841	10.1364	37	1.24324	9	29.3	4.9	24.4	175
65													86									75	0.00383811	50	0.191905	13.0499	37	1.35135	13	32.3	7.9	24.4	185
65													87									90	0.100557	46	4.62562	9.90501	37	1.24324	9	28.3	3.9	24.4	154
65													86									120	0.0546018	44	2.40248	7.38221	37	1.18919	7	29.6	5.2	24.4	185
65													85			117						150	0.0859166	45	3.86624	8.68733	37	1.21622	8	29.05	4.65	24.4	187
65													84									180	0.00803904	46	0.369796	9.07235	37	1.24324	9	30.5	6.1	24.4	188
65													84									240	-0.00469202	44	-0.206449	6.96716	37	1.18919	7	29.5	5.1	24.4	190
65													82									300	0.0600104	44	2.64046	7.42007	37	1.18919	7	29.4	5	24.4	166
65													85			122.667						360	-0.00802898	45	-0.361304	7.93577	37	1.21622	8	30.8	6.4	24.4	186
66			0		0	0	0	0	19	0	65.8	185	93			80.6667	19.2257	0.1	197.4	30	6.58	0	0	42	0	0	42	1	0	26.025	0	26.025	154.5	4975.7	0.00504068	0.0150604	0.000670876		5.90423	0.000954532
66													91									10	-0.005	44	-0.22	1.99	42	1.04762	2	28.05	2.025	26.025	154
66													93									20	0.017	48	0.816	6.102	42	1.14286	6	29.4	3.375	26.025	151
66													93									30	0.048	50	2.4	8.384	42	1.19048	8	29.8	3.775	26.025	143
66													91									40	0.071	48	3.408	6.426	42	1.14286	6	29.75	3.725	26.025	145
66													85									50	0.044	47	2.068	5.22	42	1.11905	5	29	2.975	26.025	128
66													86			88.3333						60	0.067	48	3.216	6.402	42	1.14286	6	29	2.975	26.025	131
66													89									75	0.023	49	1.127	7.161	42	1.16667	7	29.1	3.075	26.025	133
66													89									90	0.045	48	2.16	6.27	42	1.14286	6	29.4	3.375	26.025	134
66													86									120	0.027	46	1.242	4.108	42	1.09524	4	28.8	2.775	26.025	134
66													85			82.6667						150	0.033	47	1.551	5.165	42	1.11905	5	28.5	2.475	26.025	136
66													83									180	0.023	46	1.058	4.092	42	1.09524	4	28.5	2.475	26.025	130
66													84									240	0.027	48	1.296	6.162	42	1.14286	6	28.55	2.525	26.025	148
66													81									300	0.051	46	2.346	4.204	42	1.09524	4	27.85	1.825	26.025	136
66													82			91.3333						360	0.049	49	2.401	7.343	42	1.16667	7	29.4	3.375	26.025	144
67	0	0	0	0	0	0	0	0	24	1	85.2	177	69			95.3333	27.1953	0.1	255.6	30	8.52	0	0	43	0	0	43	1	0	25.625	0.005	25.62	288	961.435	0.0062664	0.0264829	0.0006742		11.3793	0.00409232
67													69									10	0.168	42	7.056	-1.168	43	0.976744	-1	24.05	-1.57	25.62	261
67													68									20	0.254	44	11.176	1.254	43	1.02326	1	24.3	-1.32	25.62	250
67													66									30	0.312	45	14.04	2.624	43	1.04651	2	25.2	-0.42	25.62	235
67													66									40	0.31	46	14.26	3.93	43	1.06977	3	25.5	-0.12	25.62	237
67													65									50	0.351	45	15.795	2.702	43	1.04651	2	24.325	-1.295	25.62	230
67													68			93						60	0.306	47	14.382	5.224	43	1.09302	4	25.75	0.13	25.62	232
67													63									75	0.211	48	10.128	6.055	43	1.11628	5	27.825	2.205	25.62	249
67													65									90	0.3	44	13.2	1.3	43	1.02326	1	26	0.38	25.62	241
67													64									120	0.287	45	12.915	2.574	43	1.04651	2	26.05	0.43	25.62	250
67													66			83						150	0.318	43	13.674	0	43	1	0	24.025	-1.595	25.62	237
67													65									180	0.202	45	9.09	2.404	43	1.04651	2	25.25	-0.37	25.62	249
67													65									240	0.257	43	11.051	0	43	1	0	24.3	-1.32	25.62	248
67													63									300	0.198	45	8.91	2.396	43	1.04651	2	25.75	0.13	25.62	249
67													62			96.6667						360	0.234	44	10.296	1.234	43	1.02326	1	24.5	-1.12	25.62	250
68	0	0	0	0	0	0	0	0	27	1	81	174	64			96.3333	26.7539	0.1	243	30	8.1	0	0	40	0	0	40	1	0	24.125	0	24.125	123.5	2264.57	0.011704	0.0163708	0.000671249		5.82531	0.00192257
68													65									10	0.0357422	42	1.50117	2.07148	40	1.05	2	25.85	1.725	24.125	127
68													64									20	0.0754075	45	3.39334	5.37704	40	1.125	5	27.2	3.075	24.125	120
68													64									30	0.163044	48	7.82611	9.30435	40	1.2	8	28.15	4.025	24.125	116
68													63									40	0.151043	47	7.09901	8.0573	40	1.175	7	27.9	3.775	24.125	112
68													62									50	0.158532	47	7.451	8.10972	40	1.175	7	27.8	3.675	24.125	111
68													64			78.3333						60	0.110532	48	5.30555	8.88426	40	1.2	8	28.2	4.075	24.125	112
68													61									75	0.106992	48	5.13564	8.85594	40	1.2	8	28	3.875	24.125	107
68													60									90	0.10478	46	4.81988	6.62868	40	1.15	6	27.65	3.525	24.125	113
68													60									120	0.0806894	44	3.55033	4.32276	40	1.1	4	26.55	2.425	24.125	115.5
68													59.5			86.6667						150	0.0697613	45	3.13926	5.34881	40	1.125	5	26.55	2.425	24.125	115
68													57									180	0.0550189	44	2.42083	4.22008	40	1.1	4	27.1	2.975	24.125	117
68													57									240	0.0346381	45	1.55872	5.17319	40	1.125	5	26.8	2.675	24.125	122
68													56									300	0.0259716	45	1.16872	5.12986	40	1.125	5	26.75	2.625	24.125	128
68													58			81.3333						360	0.0157017	46	0.722278	6.09421	40	1.15	6	27.35	3.225	24.125	126
69	0	1	0	1	0	0	0	0	29	0	80.7	172	76			93.6667	27.2783	0.1	242.1	30	8.07	0	0	40	0	0	40	1	0	25.3	0	25.3	224	2664.13	0.00308643	0.00927021	0.000670974		5.852	0.000646135
69													74									10	0.035	43	1.505	3.105	40	1.075	3	26.85	1.55	25.3	214
69													76									20	0.107	44	4.708	4.428	40	1.1	4	27.75	2.45	25.3	194
69													82									30	0.166	47	7.802	8.162	40	1.175	7	28.95	3.65	25.3	200
69													84									40	0.181	47	8.507	8.267	40	1.175	7	28.1	2.8	25.3	204
69													79									50	0.153	46	7.038	6.918	40	1.15	6	28.45	3.15	25.3	201
69													79			83.6667						60	0.168	47	7.896	8.176	40	1.175	7	27.8	2.5	25.3	204
69													80									75	0.147	47	6.909	8.029	40	1.175	7	27.95	2.65	25.3	205
69													82									90	0.163	46	7.498	6.978	40	1.15	6	29	3.7	25.3	205
69													83									120	0.189	47	8.883	8.323	40	1.175	7	28.15	2.85	25.3	210
69													84			92.6667						150	0.141	49	6.909	10.269	40	1.225	9	29	3.7	25.3	210
69													82									180	0.165	46	7.59	6.99	40	1.15	6	27.1	1.8	25.3	201
69													76									240	0.152	46	6.992	6.912	40	1.15	6	26.5	1.2	25.3	208
69													82									300	0.152	45	6.84	5.76	40	1.125	5	27.15	1.85	25.3	203
69													79			91.6667						360	0.098	47	4.606	7.686	40	1.175	7	28.1	2.8	25.3	211
70	0	0	2	0	0	0	0	0	33	1	60	160	71			84.6667	23.4375	0.1	180	30	6	0	0	42	0	0	42	1	0	24.575	0	24.575	238	2240.88	0.0131212	0.0137832	0.000671276		5.64826	0.00134393
70													69									10	0.0187411	44	0.824607	2.03748	42	1.04762	2	25.35	0.775	24.575	259
70													72									20	0.0667801	44	2.93832	2.13356	42	1.04762	2	25.8	1.225	24.575	246
70													69									30	0.118166	47	5.55382	5.59083	42	1.11905	5	26.15	1.575	24.575	233
70													70									40	0.135038	47	6.34681	5.67519	42	1.11905	5	26.1	1.525	24.575	224
70													67									50	0.085923	47	4.03838	5.42962	42	1.11905	5	26.6	2.025	24.575	232
70													66			84.6667						60	0.100023	46	4.60105	4.40009	42	1.09524	4	27.2	2.625	24.575	231
70													65									75	0.131801	49	6.45827	7.92261	42	1.16667	7	27.2	2.625	24.575	238
70													63									90	0.109426	46	5.0336	4.4377	42	1.09524	4	26.9	2.325	24.575	233
70													68									120	0.0897489	47	4.2182	5.44874	42	1.11905	5	26.35	1.775	24.575	230
70													63			94						150	0.0963324	47	4.52762	5.48166	42	1.11905	5	27.625	3.05	24.575	242
70													65									180	0.0840384	47	3.9498	5.42019	42	1.11905	5	26.95	2.375	24.575	237
70													65									240	0.0353916	46	1.62801	4.14157	42	1.09524	4	26.85	2.275	24.575	247
70													63									300	0.0262528	47	1.23388	5.13126	42	1.11905	5	27.6	3.025	24.575	246
70													60			93.3333						360	0.0234292	47	1.10117	5.11715	42	1.11905	5	27.55	2.975	24.575	240
71	0	0	1	1	0	0	0	0	25	0	67.2	176	77			88.3333	21.6942	0.1	201.6	30	6.72	0	0	40	0	0	40	1	0	27.3	0	27.3	207	2103.86	0.00367898	0.0122933	0.000670971		5.89121	0.000766743
71													68									10	0.058	42	2.436	2.116	40	1.05	2	27.75	0.45	27.3	199
71													69									20	0.096	44	4.224	4.384	40	1.1	4	28.55	1.25	27.3	199
71													74									30	0.129	44	5.676	4.516	40	1.1	4	29.75	2.45	27.3	199
71													72									40	0.171	45	7.695	5.855	40	1.125	5	29.5	2.2	27.3	186
71													71									50	0.189	45	8.505	5.945	40	1.125	5	29.4	2.1	27.3	188
71													72			91						60	0.166	47	7.802	8.162	40	1.175	7	28.95	1.65	27.3	191
71													71									75	0.044	48	2.112	8.352	40	1.2	8	32.9	5.6	27.3	217
71													70									90	0.16	46	7.36	6.96	40	1.15	6	28.35	1.05	27.3	195
71													70									120	0.174	45	7.83	5.87	40	1.125	5	28.55	1.25	27.3	193
71													70			92.3333						150	0.128	45	5.76	5.64	40	1.125	5	28.55	1.25	27.3	194
71													71									180	0.161	46	7.406	6.966	40	1.15	6	29.2	1.9	27.3	194
71													72									240	0.165	44	7.26	4.66	40	1.1	4	28.7	1.4	27.3	193
71													68									300	0.113	44	4.972	4.452	40	1.1	4	28.8	1.5	27.3	190
71													71			98						360	0.07	47	3.29	7.49	40	1.175	7	30.325	3.025	27.3	203
72	0	1	2	1	0	0	0	0	22	0	71.9	187	91			81.6667	20.5611	0.1	215.7	30	7.19	0	0	37	0	0	37	1	0	24.85	0	24.85	276	2024.98	0.00605134	0.0154325	0.000671096		3.92532	0.000547333
72													89									10	0.0342898	42	1.44017	5.17145	37	1.13514	5	25.65	0.8	24.85	277
72													86									20	0.118795	44	5.22696	7.83156	37	1.18919	7	26.35	1.5	24.85	266
72													96									30	0.149661	46	6.8844	10.3469	37	1.24324	9	27.2	2.35	24.85	257
72													91									40	0.175777	47	8.26153	11.7578	37	1.27027	10	27.25	2.4	24.85	258
72													91									50	0.118073	47	5.54943	11.1807	37	1.27027	10	28.15	3.3	24.85	265
72													89			85.6667						60	0.135369	47	6.36234	11.3537	37	1.27027	10	28.05	3.2	24.85	256
72													91									75	0.126716	47	5.95566	11.2672	37	1.27027	10	28.25	3.4	24.85	250
72													91									90	0.095033	45	4.27648	8.76026	37	1.21622	8	27.55	2.7	24.85	257
72													91									120	0.103989	47	4.8875	11.0399	37	1.27027	10	29	4.15	24.85	266
72													87			78.6667						150	0.102008	46	4.69237	9.91807	37	1.24324	9	27.725	2.875	24.85	261
72													87									180	0.0737129	45	3.31708	8.5897	37	1.21622	8	29.025	4.175	24.85	252
72													87									240	0.10428	46	4.79687	9.93852	37	1.24324	9	28.95	4.1	24.85	266
72													89									300	0.0623112	46	2.86631	9.5608	37	1.24324	9	29.35	4.5	24.85	278
72													85			90.3333						360	0.0135312	48	0.649498	11.1488	37	1.2973	11	30.05	5.2	24.85	270
73	0	0	0	1	0	0	0	0	26	0	89	188	115			84.6667	25.1811	0.1	267	30	8.9	0	0	43	0	0	43	1	0	24.95	0	24.95	149	2917.14	0.0129356	0.0154431	0.000671246		6.128	0.000613183
73													120									10	0.0593468	46	2.72995	3.17804	43	1.06977	3	25.75	0.8	24.95	141
73													118									20	0.0829515	47	3.89872	4.33181	43	1.09302	4	26.3	1.35	24.95	138
73													114									30	0.124311	50	6.21553	7.87017	43	1.16279	7	26.85	1.9	24.95	130
73													113									40	0.131443	51	6.70361	9.05155	43	1.18605	8	28.3	3.35	24.95	125
73													114									50	0.0778003	51	3.96782	8.6224	43	1.18605	8	29.4	4.45	24.95	131
73													113			73						60	0.0843934	51	4.30406	8.67515	43	1.18605	8	28.9	3.95	24.95	130
73													114									75	0.065083	49	3.18907	6.3905	43	1.13953	6	28.8	3.85	24.95	133
73													115									90	0.0969604	52	5.04194	9.87264	43	1.2093	9	28.2	3.25	24.95	131
73													110									120	0.060286	52	3.13487	9.54257	43	1.2093	9	28.55	3.6	24.95	135
73													109			83.3333						150	0.0844863	50	4.22431	7.5914	43	1.16279	7	28.75	3.8	24.95	138
73													108									180	0.0582361	52	3.02828	9.52412	43	1.2093	9	28.2	3.25	24.95	137
73													105									240	0.0969242	48	4.65236	5.48462	43	1.11628	5	27.85	2.9	24.95	131
73													101									300	0.0628929	50	3.14465	7.44025	43	1.16279	7	27.45	2.5	24.95	137
73													102			84.3333						360	0.0530442	51	2.70525	8.42435	43	1.18605	8	28	3.05	24.95	135
74	0	0	0	0	0	0	0	0	24	1	67	171	84			96.3333	22.913	0.1	201	120	1.675	0	0	38	0	0	38	1	0	26.05	0	26.05	193	2271.89	0.00963762	0.0114643	0.00067124		5.45575	0.00219247
74													80									30	0.0778432	38	2.95804	0	38	1	0	26.45	0.4	26.05	179
74													81			87.3333						60	0.101203	38	3.84571	0	38	1	0	26.4	0.35	26.05	179
74													80									90	0.11716	41	4.80357	3.35148	38	1.07895	3	26.95	0.9	26.05	178
74													81									120	0.161072	42	6.765	4.64429	38	1.10526	4	28.25	2.2	26.05	177
74													80									130	0.0594838	50	2.97419	12.7138	38	1.31579	12	32.475	6.425	26.05	183
74													81									140	0.155825	43	6.70047	5.77912	38	1.13158	5	28.1	2.05	26.05	156
74													78			85.6667						150	0.153278	43	6.59096	5.76639	38	1.13158	5	27.2	1.15	26.05	167
74													79									165	0.146573	43	6.30266	5.73287	38	1.13158	5	26.95	0.9	26.05	179
74													77									180	0.146573	41	6.00951	3.43972	38	1.07895	3	25.9	-0.15	26.05	159
74													76									195	0.0381267	46	1.75383	8.30501	38	1.21053	8	30.975	4.925	26.05	178
74													78									210	0.10485	43	4.50855	5.52425	38	1.13158	5	27.7	1.65	26.05	170
74													78									240	0.121642	42	5.10897	4.48657	38	1.10526	4	26.1	0.05	26.05	173
74													78									300	0.0998008	41	4.09183	3.2994	38	1.07895	3	26.95	0.9	26.05	172
74													79			88.3333						360	0.106796	41	4.37862	3.32039	38	1.07895	3	25.9	-0.15	26.05	168
76	0	0	0	0	0	0	0	0	24	1	74.7	170	87			82.6667	25.85	0.1	224.1	120	1.8675	0	0	41	0	0	41	1	0	24.05	0	24.05	184.5	3431.32	0.00320275	0.011893	0.000670953		5.71183	0.00187094
76													85									30	0.0362879	42	1.52409	1.03629	41	1.02439	1	24.6	0.55	24.05	193
76													83			81						60	0.0860922	45	3.87415	4.34437	41	1.09756	4	26	1.95	24.05	192
76													85									90	0.119472	46	5.49572	5.59736	41	1.12195	5	26.25	2.2	24.05	181
76													82									120	0.137043	47	6.44103	6.82226	41	1.14634	6	27.3	3.25	24.05	174
76													81									130	0.124625	48	5.98199	7.87237	41	1.17073	7	26.9	2.85	24.05	166
76													81									140	0.122248	47	5.74564	6.73349	41	1.14634	6	26.25	2.2	24.05	171
76													83			89.6667						150	0.110047	46	5.06216	5.55024	41	1.12195	5	26.7	2.65	24.05	173
76													81									165	0.0695937	47	3.2709	6.41756	41	1.14634	6	27.1	3.05	24.05	180
76													82									180	0.0695937	47	3.2709	6.41756	41	1.14634	6	25.95	1.9	24.05	165
76													82									195	0.0579364	47	2.72301	6.34762	41	1.14634	6	26.1	2.05	24.05	168
76													83									210	0.0902751	46	4.15266	5.45138	41	1.12195	5	25.775	1.725	24.05	170
76													84									240	0.0814347	47	3.82743	6.48861	41	1.14634	6	26.4	2.35	24.05	179
76													83									300	0.0854712	46	3.93167	5.42736	41	1.12195	5	25.85	1.8	24.05	179
76													82			90.6667						360	0.0766592	44	3.373	3.22998	41	1.07317	3	26.1	2.05	24.05	179
77	0	0	0		0	0	0	0	25	0	89.8	202	110			96.3333	22.0076	0.1	269.4	120	2.245	0	0	39	0	0	39	1	0	23.75	0	23.75	166.5	5171.76	0.0040271	0.0151348	0.000670986		8.25029	0.00114133
77													108									30	0.0414167	39	1.61525	0	39	1	0	24	0.25	23.75	162
77													105			96.5						60	0.0475971	42	1.99908	3.14279	39	1.07692	3	25.3	1.55	23.75	133
77													104									90	0.0795641	43	3.42126	4.31826	39	1.10256	4	25	1.25	23.75	153
77													105									120	0.0765988	45	3.44695	6.45959	39	1.15385	6	26.9	3.15	23.75	145
77													105									130	0.0763766	46	3.51332	7.53464	39	1.17949	7	27.15	3.4	23.75	158
77													105									140	0.0587294	47	2.76028	8.46983	39	1.20513	8	27.6	3.85	23.75	161
77													104			96.6667						150	0.0813324	45	3.65996	6.48799	39	1.15385	6	26.6	2.85	23.75	161
77													102									165	0.0460227	45	2.07102	6.27614	39	1.15385	6	28.05	4.3	23.75	163
77													103									180	0.0460227	44	2.025	5.23011	39	1.12821	5	26.75	3	23.75	158
77													103									195	0.0272952	43	1.17369	4.10918	39	1.10256	4	26.9	3.15	23.75	162
77													103									210	0.0588541	41	2.41302	2.11771	39	1.05128	2	26.75	3	23.75	160
77													103									240	0.0491776	44	2.16381	5.24589	39	1.12821	5	25.85	2.1	23.75	158
77													101									300	0.0303984	44	1.33753	5.15199	39	1.12821	5	26.7	2.95	23.75	160
77													99			105.667						360	0.030237	44	1.33043	5.15119	39	1.12821	5	26.45	2.7	23.75	157
78	0	0	1	0	0	0	0	0	58	1	64.9	153	89			119.667	27.7244	0.1	194.7	120	1.622	0	0	38	0	0	38	1	0	25.25	0	25.25	192.5	3781.71	0.0052774	0.0107413	0.000671055		3.69386	0.00144937
78													91									30	0.00147838	41	0.0606138	3.00444	38	1.07895	3	27.05	1.8	25.25	204
78													90			112.333						60	0.0650189	42	2.7308	4.26008	38	1.10526	4	28.7	3.45	25.25	195
78													88									90	0.0879885	44	3.87149	6.52793	38	1.15789	6	28.2	2.95	25.25	191
78													86									120	0.0938981	46	4.31931	8.75118	38	1.21053	8	28.6	3.35	25.25	183
78													86									130	0.117388	46	5.39983	8.9391	38	1.21053	8	28.55	3.3	25.25	180
78													86									140	0.070688	48	3.39302	10.7069	38	1.26316	10	29.1	3.85	25.25	177
78													86			120						150	0.085138	47	4.00149	9.76624	38	1.23684	9	29.3	4.05	25.25	168
78													83									165	0.0995554	48	4.77866	10.9956	38	1.26316	10	29.85	4.6	25.25	170
78													85									180	0.0995554	48	4.77866	10.9956	38	1.26316	10	28.95	3.7	25.25	196
78													87									195	0.0245089	46	1.12741	8.19607	38	1.21053	8	28.4	3.15	25.25	188
78													88									210	0.0303077	46	1.39416	8.24246	38	1.21053	8	28.65	3.4	25.25	194
78													83									240	0.035456	45	1.59552	7.24819	38	1.18421	7	27.55	2.3	25.25	192
78													85									300	0.0237591	44	1.0454	6.14255	38	1.15789	6	28.35	3.1	25.25	185
78													83			119.667						360	-0.0192029	45	-0.864132	6.86558	38	1.18421	7	28.9	3.65	25.25	198
79	0	0	0		0	0	0	0	25	1	66	185	91			89	19.28	0.1	198	120	1.65	0	0	43	0	0	43	1	0	28.15	0	28.15	160	1232.95	0.00459416	0.0328287	0.000670925		8.0964	0.00282915
79													87									30	0.135722	42	5.70031	-1.13572	43	0.976744	-1	25.9	-2.25	28.15	145
79													87			91.5						60	0.109833	44	4.83265	1.10983	43	1.02326	1	26.5	-1.65	28.15	138
79													89									90	0.310937	45	13.9922	2.62187	43	1.04651	2	27.6	-0.55	28.15	133
79													89									120	0.211812	46	9.74337	3.63544	43	1.06977	3	28.4	0.25	28.15	136
79													91									130	0.209633	45	9.43349	2.41927	43	1.04651	2	28.55	0.4	28.15	127
79													89									140	0.198575	46	9.13447	3.59573	43	1.06977	3	27.9	-0.25	28.15	124
79													89			94						150	0.176456	46	8.11699	3.52937	43	1.06977	3	28.6	0.45	28.15	132
79													87									165	0.139978	48	6.71896	5.69989	43	1.11628	5	30.25	2.1	28.15	146
79													87									180	0.139978	48	6.71896	5.69989	43	1.11628	5	28.9	0.75	28.15	137
79													91									195	0.165692	46	7.62183	3.49708	43	1.06977	3	27.65	-0.5	28.15	130
79													81									210	0.172196	44	7.57661	1.1722	43	1.02326	1	27.6	-0.55	28.15	135
79													86									240	0.16135	44	7.09938	1.16135	43	1.02326	1	27.2	-0.95	28.15	132
79													89									300	0.142248	45	6.40117	2.2845	43	1.04651	2	27.55	-0.6	28.15	142
79													87			89.3333						360	0.0970448	46	4.46406	3.29113	43	1.06977	3	27.8	-0.35	28.15	143
80	0	0	0	1	0	0	0	0	29	0	81.4	172	78			95.3333	27.5149	0.1	244.2	120	2.04	0	0	40	0	0	40	1	0	24.775	0	24.775	233	3292.5	0.00362145	0.00892516	0.000670995		5.85926	0.000728186
80													74									30	0.0429474	42	1.80379	2.08589	40	1.05	2	25.75	0.975	24.775	229
80													71			93						60	0.134576	44	5.92136	4.53831	40	1.1	4	25.7	0.925	24.775	208
80													70									90	0.151035	45	6.79656	5.75517	40	1.125	5	26.9	2.125	24.775	222
80													69									120	0.166604	48	7.99698	9.33283	40	1.2	8	28	3.225	24.775	218
80													67									130	0.174088	47	8.18215	8.21862	40	1.175	7	27.8	3.025	24.775	211
80													68									140	0.171949	46	7.90966	7.03169	40	1.15	6	27.15	2.375	24.775	221
80													66			83						150	0.179558	47	8.43924	8.25691	40	1.175	7	27.2	2.425	24.775	215
80													64									165	0.0895195	47	4.20741	7.62664	40	1.175	7	27.95	3.175	24.775	187
80													68									180	0.0895195	47	4.20741	7.62664	40	1.175	7	28.25	3.475	24.775	221
80													65									195	0.12366	45	5.56469	5.6183	40	1.125	5	27.6	2.825	24.775	237
80													67									210	0.112284	46	5.16507	6.6737	40	1.15	6	27	2.225	24.775	236
80													66									240	0.128836	47	6.05528	7.90185	40	1.175	7	26.9	2.125	24.775	235
80													63									300	0.144063	46	6.62691	6.86438	40	1.15	6	26.45	1.675	24.775	238
80													64			96.6667						360	0.123049	47	5.78332	7.86135	40	1.175	7	26.05	1.275	24.775	239
81	0	0	0	0	0	0	0	0	33	1	79.8	174	69			80.3333	26.36	0.1	239.4	120	1.995	0	0	39	0	0	39	1	0	27.1	0	27.1	140	4475.84	0.0115815	0.0196453	0.000671229		4.44991	0.00129321
81													69									30	-0.0042562	40.5	-0.172376	1.49362	39	1.03846	1.5	26.25	-0.85	27.1	139
81													69			84.3333						60	0.0567995	42	2.38558	3.1704	39	1.07692	3	27.55	0.45	27.1	134
81													69									90	0.071925	45	3.23663	6.43155	39	1.15385	6	28.75	1.65	27.1	133
81													66									120	0.103686	50	5.18428	12.1405	39	1.28205	11	29.6	2.5	27.1	132
81													61									130	0.0667874	50	3.33937	11.7347	39	1.28205	11	31.4	4.3	27.1	93
81													64									140	0.0820767	49	4.02176	10.8208	39	1.25641	10	30.7	3.6	27.1	95
81													62			80.3333						150	0.105935	48	5.08489	9.95342	39	1.23077	9	29.7	2.6	27.1	129
81													62									165	0.00358364	47	0.168431	8.02867	39	1.20513	8	29.05	1.95	27.1	127
81													63									180	0.00358364	48	0.172015	9.03225	39	1.23077	9	28.45	1.35	27.1	137
81													61									195	-0.00608841	47	-0.286155	7.95129	39	1.20513	8	29.4	2.3	27.1	131
81													64									210	-0.0242828	50	-1.21414	10.7329	39	1.28205	11	30.8	3.7	27.1	132
81													59									240	0.0278668	46	1.28187	7.19507	39	1.17949	7	29.15	2.05	27.1
81													60									300	0.0341937	47	1.60711	8.27355	39	1.20513	8	28.8	1.7	27.1	99
81													60			80						360	-0.0220351	46	-1.01361	6.84575	39	1.17949	7	29.65	2.55	27.1	132
82	0	0	0	1	0	0	0	0	26	0	68.3	176	84			95	22.0493	0.1	205	120	1.708	0	0	39	0	0	39	1	0	24.8	0	24.8	211	4647.6	0.00213656	0.00574279	0.000670938		4.79588	0.00144056
82													70									30	0.0438079	41	1.79613	2.08762	39	1.05128	2	25.35	0.55	24.8	212
82													68			91.6667						60	0.0493914	40	1.97565	1.04939	39	1.02564	1	25.35	0.55	24.8	210
82													74									90	0.0708191	44	3.11604	5.3541	39	1.12821	5	27.05	2.25	24.8	195
82													73									120	0.165299	47	7.76903	9.32239	39	1.20513	8	28.1	3.3	24.8	193
82													73									130	0.145176	45	6.53292	6.87106	39	1.15385	6	28.15	3.35	24.8	172
82													76									140	0.124651	46	5.73394	7.87256	39	1.17949	7	27.9	3.1	24.8	193
82													83			87.6667						150	0.132223	47	6.21447	9.05778	39	1.20513	8	27.2	2.4	24.8	191
82													82									165	0.131824	47	6.19574	9.05459	39	1.20513	8	28.35	3.55	24.8	194
82													79									180	0.131824	45	5.9321	6.79095	39	1.15385	6	27.15	2.35	24.8	191
82													80									195	0.138598	45	6.2369	6.83159	39	1.15385	6	27.4	2.6	24.8	176
82													83									210	0.127597	47	5.99706	9.02078	39	1.20513	8	27.55	2.75	24.8	199
82													84									240	0.0990243	46	4.55512	7.69317	39	1.17949	7	27.45	2.65	24.8	195
82													75									300	0.080189	46	3.68869	7.56132	39	1.17949	7	27.95	3.15	24.8	199
82													77			87.6667						360	0.0948155	45	4.2667	0	39	1	0	27.5	2.7	24.8	196
83	0	0	0	0	0	0	0	0	22	0	59.3	160	67			93.6667	23.16	0.1	177.9	120	1.4825	0	0	39	0	0	39	0.866667	0	23.6	0	23.6	236	3596.75	0.00645458	0.0081923	0.000671088		3.54718	0.00152838
83													64									30	0.0306175	41	1.25532	2.06124	39	0.911111	2	24.9	1.3	23.6	238
83													62			83.3333						60	0.0358259	45	1.61217	6.21496	39	1	6	27.65	4.05	23.6	242
83													64									90	0.101289	45	4.558	6.60773	39	1	6	27.9	4.3	23.6	237
83													63									120	0.116381	49	5.70268	11.1638	39	1.08889	10	28.4	4.8	23.6	237
83													62									130	0.12267	48	5.88814	10.104	39	1.06667	9	27.75	4.15	23.6	235
83													63									140	0.110577	47	5.19714	8.88462	39	1.04444	8	28.55	4.95	23.6	229
83													62			88						150	0.107664	47	5.06019	8.86131	39	1.04444	8	28.4	4.8	23.6	235
83													62									165	0.0328904	46	1.51296	7.23023	39	1.02222	7	28.35	4.75	23.6	232
83													61									180	0.0328904	49	1.61163	10.3289	39	1.08889	10	29.125	5.525	23.6	243
83													57									195	0.072802	46	3.34889	7.50961	39	1.02222	7	27.3	3.7	23.6	229
83													59									210	0.0610461	46	2.80812	7.42732	39	1.02222	7	27.35	3.75	23.6	228
83													64									240	0.0581323	45	2.61595	6.34879	39	1	6	26.225	2.625	23.6	229
83													62									300	0.029689	45	1.33601	6.17813	39	1	6	27.3	3.7	23.6	227
83													58			91.3333						360	0.0104772	45	0.471474	6.06286	39	1	6	26.8	3.2	23.6	235
84	0	0			0	0	0	0	27	0	68.7	176	68			84.6667	22.18	0.1	206.1	120	1.7175	0	0	38	0	0	38	1	0	24.575	0.005	24.57	180	6117.73	0.00527277	0.0189656	0.000674185		5.61485	0.00100582
84													67									30	-0.011166	41	-0.457806	2.9665	38	1.07895	3	25.45	0.88	24.57	180
84													63			84.6667						60	0.0108895	42	0.457359	4.04356	38	1.10526	4	26.25	1.68	24.57	181
84													65									90	0.0734248	43	3.15727	5.36712	38	1.13158	5	26.7	2.13	24.57	176
84													66									120	0.0952239	44	4.18985	6.57134	38	1.15789	6	27.8	3.23	24.57	179
84													66									130	0.0340522	44	1.4983	6.20431	38	1.15789	6	27.65	3.08	24.57	167
84													64									140	0.0591896	45	2.66353	7.41433	38	1.18421	7	27.35	2.78	24.57	163
84													66			86.6667						150	0.0298122	44	1.31174	6.17887	38	1.15789	6	27.25	2.68	24.57	170
84													66									165	-0.00612764	47	-0.287999	8.94485	38	1.23684	9	29.775	5.205	24.57	172
84													65									180	-0.00612764	44	-0.269616	5.96323	38	1.15789	6	27.6	3.03	24.57	167
84													65									195	0.00126108	44	0.0554874	6.00757	38	1.15789	6	27.85	3.28	24.57	158
84													65									210	-0.00807488	43	-0.34722	4.95963	38	1.13158	5	27.7	3.13	24.57	164
84													61									240	-0.00305068	45	-0.137281	6.97865	38	1.18421	7	27.45	2.88	24.57	167
84													67									300	-0.00519878	43	-0.223548	4.97401	38	1.13158	5	26.6	2.03	24.57	163
84													67			93						360	-0.0378355	44	-1.66476	5.77299	38	1.15789	6	27.05	2.48	24.57	168
85	0	0	1	1	0	0	0	0	25	0	74.7	187	89			96.3333	21.36	0.1	224.1	120	1.8675	0	0	43	0	0	43	1	0	24.3	0	24.3	251	5624.6	0.00629105	0.0125239	0.000671151		4.97497	0.000781519
85													90									30	0.0140928	46	0.64827	3.04228	43	1.06977	3	25.45	1.15	24.3	250
85													91			93						60	0.0142099	47	0.667866	4.05684	43	1.09302	4	26.85	2.55	24.3	246
85													92									90	0.0697702	50	3.48851	7.48839	43	1.16279	7	27.45	3.15	24.3	250
85													92									120	0.101147	50	5.05734	7.70803	43	1.16279	7	28.45	4.15	24.3	240
85													98									130	0.0732172	52	3.8073	9.65896	43	1.2093	9	29.1	4.8	24.3	226
85													93									140	0.0486276	51	2.48001	8.38902	43	1.18605	8	28.45	4.15	24.3	237
85													91			97						150	0.0467785	52	2.43248	9.42101	43	1.2093	9	29.8	5.5	24.3	255
85													89									165	0.0479548	52	2.49365	9.43159	43	1.2093	9	28.2	3.9	24.3	246
85													89									180	0.0479548	51	2.4457	8.38364	43	1.18605	8	27.75	3.45	24.3	247
85													89									195	0.0354609	50	1.77304	7.24823	43	1.16279	7	27.95	3.65	24.3	241
85													92									210	0.0265623	49	1.30155	6.15937	43	1.13953	6	27.35	3.05	24.3	231
85													89									240	0.0177703	50	0.888513	7.12439	43	1.16279	7	27.45	3.15	24.3	232
85													87									300	-0.0385328	52	-2.00371	8.6532	43	1.2093	9	29.475	5.175	24.3	254
85													89			99.3333						360	-0.0589552	51	-3.00671	7.52836	43	1.18605	8	29.2	4.9	24.3	241
86	0	0	2	1	0	0	0	0	22	0	87.5	188	107			85	24.75	0.1	262.5	120	2.1875	0	0	43	0	0	43	1	0	24.85	0	24.85	137.5	5046.71	0.00508382	0.0140107	0.000671031		7.60008	0.00101217
86													110									30	0.032403	44	1.42573	1.0324	43	1.02326	1	25.85	1	24.85	135
86													104			91.3333						60	0.0467724	47	2.1983	4.18709	43	1.09302	4	27.2	2.35	24.85	126
86													103									90	0.0787484	49	3.85867	6.47249	43	1.13953	6	27.6	2.75	24.85	125
86													104									120	0.111727	51	5.69808	8.89382	43	1.18605	8	27.3	2.45	24.85	124
86													103									130	0.101057	48	4.85072	5.50528	43	1.11628	5	27.3	2.45	24.85	116
86													104									140	0.0992659	48	4.76476	5.49633	43	1.11628	5	27.25	2.4	24.85	115
86													102			84.3333						150	0.0887649	47	4.17195	4.35506	43	1.09302	4	27.3	2.45	24.85	116
86													102									165	0.0175435	49	0.859632	6.10526	43	1.13953	6	28.25	3.4	24.85	117
86													102									180	0.0175435	48	0.842088	5.08772	43	1.11628	5	27.35	2.5	24.85	118
86													106									195	0.0399659	49	1.95833	6.2398	43	1.13953	6	28.65	3.8	24.85	117
86													102									210	0.0219536	49	1.07573	6.13172	43	1.13953	6	28.5	3.65	24.85	116
86													99									240	0.0282238	48	1.35474	5.14112	43	1.11628	5	28	3.15	24.85	117
86													102									300	0.0265872	49	1.30277	6.15952	43	1.13953	6	28	3.15	24.85	118
86													102			90.6667						360	0.0166651	48	0.799925	5.08333	43	1.11628	5	28.1	3.25	24.85	123
174	0	0	0	0	0	0	0	0	25	1	64.3	160	71			86.3	25.1172		191	30	6.37	0	0	38		0	38		0	24.975	0	24.975	199	2865.2	0.00692198	0.0128377	0.000671135		4.02003	0.00117112
174													66									10	0.00755587	42		4.03022	38		4	27.25	2.275	24.975	194
174													67									20	0.0663249	45		7.46427	38		7	27.95	2.975	24.975	174
174													66									30	0.0895623	47		9.80606	38		9	29.3	4.325	24.975	181
174													67									40	0.113168	45		7.79218	38		7	28.65	3.675	24.975	178
174													66									50	0.110393	45		7.77275	38		7	28.4	3.425	24.975	179
174													69			82.3						60	0.0814073	47		9.73267	38		9	28.7	3.725	24.975	183
174													68									75	0.0609564	48		10.6096	38		10	29.925	4.95	24.975	189
174													66									90	0.0646182	46		8.51695	38		8	29.2	4.225	24.975	184
174													66									120	0.0618833	45		7.43318	38		7	29.1	4.125	24.975	186
174													66			91.3						150	0.069	46		8.552	38		8	28.85	3.875	24.975	183
174													65									180	0.05	44		6.3	38		6	28.2	3.225	24.975	194
174													64									240	0.061	46		8.488	38		8	28.15	3.175	24.975	192
174													65									300	0.086	44		6.516	38		6	27.55	2.575	24.975	197
174													65			78						360	0.021	45		7.147	38		7	27.85	2.875	24.975	193
175	0	0	0	0	0	0	0	0	22	0	58.5	173	25			93.7	19.5463		182	30	6.066	0	0	45		0	45		0	26.8	0	26.8	188	3076.28	0.0031849	0.0089802	0.000670996		4.15284	0.00113824
175													82									10	0.00546221	50		5.02731	45		5	29.275	2.475	26.8	185
175													79									20	0.0559123	51		6.33547	45		6	30.25	3.45	26.8	174
175													81									30	0.0942478	53		8.75398	45		8	31.7	4.9	26.8	159
175													81									40	0.0996889	53		8.79751	45		8	31.15	4.35	26.8	172
175													77									50	0.123646	52		7.86552	45		7	30.1	3.3	26.8	177
175													78			102.3						60	0.121248	52		7.84874	45		7	30.95	4.15	26.8	171
175													75									75	0.0912435	54		9.82119	45		9	30.05	3.25	26.8	171
175													77									90	0.123077	53		8.98462	45		8	30.15	3.35	26.8	157
175													86									120	0.12068	51		6.72408	45		6	29.75	2.95	26.8	173
175													85			93.7						150	0.118283	51		6.7097	45		6	29.6	2.8	26.8	167
175													88									180	0.074239	52		7.51967	45		7	30.45	3.65	26.8	184
175													91									240	0.054961	52		7.38473	45		7	29.45	2.65	26.8	172
175													86									300	0.0442584	50		5.22129	45		5	29.175	2.375	26.8	179
175													82			94						360	0.0346533	51		6.20792	45		6	30.75	3.95	26.8	187

## Sheet: History
Object	Timestamp	User	Object Name	Event	Description	Annotation
Alb Alla 86.Data.Sheet1.Sheet1	2024.05.08 13:48:17 UTC	robert.hahn	Worksheet	Object Created	Object Created Y:\Desktop\Sheet1.xls
Alb Alla 86.Data.Sheet1.Sheet1	2024.11.27 22:35:04 UTC	robert.hahn	Sheet1	Row deleted	Row was removed at position 1257-1436
